# Supplementary material for: (8-Bromo-2-hydroxy-7-methoxy-1-naph­thyl)(4-chlorobenzoyl)methanone
Source: Acta Crystallogr Sect E Struct Rep Online. 2010 Feb 20;66(Pt 3):o676. doi: 10.1107/S1600536810006185 (PMC2983574; doi:10.1107/S1600536810006185)
Supplement: Supplementary file 1 [file e-66-0o676-sup1.cif]

##############################################################################
###                                                                        ###
###        Electronic paper (Acta Crystallographica Section E)             ###
###                                                                        ###
##############################################################################
#                                                                            #
# This CIF contains the data in a paper accepted for publication in Acta     #
# Crystallographica Section E. It conforms to the requirements of Notes      #
# for Authors for Section E, and has been peer reviewed under the auspices   #
# of the IUCr Commission on Journals.                                        #
#                                                                            #
# Full details of the Crystallographic Information File format               #
# are given in the paper "The Crystallographic Information File (CIF):       #
# a New Standard Archive File for Crystallography" by S. R. Hall, F. H.      #
# Allen and I. D. Brown [Acta Cryst. (1991), A47, 655-685].                  #
#                                                                            #
# The current version of the core CIF dictionary is obtainable from          #
# ftp://ftp.iucr.org/pub/cif_core.dic. The current version number is 2.4.    #
#                                                                            #
# Software is freely available for graphical display of the structure(s) in  #
# this CIF.  For information consult the CIF home page http://www.iucr.org/  #
# cif/home.html                                                              #
#                                                                            #
# This file may be used for bona fide research purposes within the           #
# scientific community so long as proper attribution is given to the journal # 
# article from which it was obtained.                                        #
#                                                                            #
##############################################################################
                                             
data_fb2182o
_audit_creation_method     SHELXL-97
data_New_Global_Publ_Block
_journal_date_recd_electronic     2010-02-09
_journal_date_accepted     2010-02-16
_journal_name_full     'Acta Crystallographica, Section E'
_journal_year     2010
_journal_volume     66
_journal_issue      3
_journal_page_first     o676
_journal_page_last     o676
_journal_paper_category     QO
_journal_coeditor_code     IS2524
_publ_contact_author_name
;
Noriyuki Yonezawa
;
_publ_contact_author_address
;
Department of Organic and Polymer Materials Chemistry
Tokyo University of Agriculture & Technology
2-24-16 Naka-machi
Koganei
Tokyo 184-8588
Japan
;
_publ_contact_author_email
;
yonezawa@cc.tuat.ac.jp
;
_publ_contact_author_fax
;
+81-42-388-7291
;
_publ_contact_author_phone
;
+81-42-388-7053
;
_publ_section_title
;
(8-Bromo-2-hydroxy-7-methoxy-1-naphthyl)(4-chlorobenzoyl)methanone
;
loop_
    _publ_author_name
    _publ_author_footnote
    _publ_author_address
;
Mitsui, Ryosuke
;
 .
;
Department of Organic and Polymer Materials Chemistry
Tokyo University of Agriculture & Technology
2-24-16 Naka-machi
Koganei
Tokyo 184-8588
Japan
;
;
Nakaema, Kosuke
;
 .
;
Department of Organic and Polymer Materials Chemistry
Tokyo University of Agriculture & Technology
2-24-16 Naka-machi
Koganei
Tokyo 184-8588
Japan
;
;
Nagasawa, Atsushi
;
 .
;
Department of Organic and Polymer Materials Chemistry
Tokyo University of Agriculture & Technology
2-24-16 Naka-machi
Koganei
Tokyo 184-8588
Japan
;
;
Noguchi, Keiichi
;
 .
;
Instrumentation Analysis Center
Tokyo University of Agriculture & Technology
2-24-16 Naka-machi
Koganei
Tokyo 184-8588
Japan
;
;
Yonezawa, Noriyuki
;
 .
;
Department of Organic and Polymer Materials Chemistry
Tokyo University of Agriculture & Technology
2-24-16 Naka-machi
Koganei
Tokyo 184-8588
Japan
;
_publ_section_synopsis     .
data_I
_chemical_name_systematic
;
(8-Bromo-2-hydroxy-7-methoxy-1-naphthyl)(4-chlorobenzoyl)methanone
;
_chemical_name_common     ?
_chemical_formula_moiety     'C18 H12 Br Cl O3'
_chemical_formula_sum     'C18 H12 Br Cl O3'
_chemical_formula_iupac     'C18 H12 Br Cl O3'
_chemical_formula_weight     391.64
_chemical_melting_point     ?
_chemical_melting_point_gt     481.5
_chemical_melting_point_lt     483.0
_symmetry_cell_setting     monoclinic
_symmetry_space_group_name_H-M     'C 1 2/c 1'
_symmetry_space_group_name_Hall     '-C 2yc'
loop_
    _symmetry_equiv_pos_site_id
    _symmetry_equiv_pos_as_xyz
    1 'x, y, z'
    2 '-x, y, -z+1/2'
    3 'x+1/2, y+1/2, z'
    4 '-x+1/2, y+1/2, -z+1/2'
    5 '-x, -y, -z'
    6 'x, -y, z-1/2'
    7 '-x+1/2, -y+1/2, -z'
    8 'x+1/2, -y+1/2, z-1/2'
_cell_length_a     23.1440(4)
_cell_length_b     7.61524(14)
_cell_length_c     20.2652(4)
_cell_angle_alpha     90.00
_cell_angle_beta     112.7330(10)
_cell_angle_gamma     90.00
_cell_volume     3294.22(10)
_cell_formula_units_Z     8
_cell_measurement_reflns_used     11710
_cell_measurement_theta_min     3.9
_cell_measurement_theta_max     68.1
_cell_measurement_temperature     193(2)
_exptl_crystal_description     'block'
_exptl_crystal_colour     'colorless'
_exptl_crystal_size_max     0.35
_exptl_crystal_size_mid     0.10
_exptl_crystal_size_min     0.05
_exptl_crystal_density_diffrn     1.579
_exptl_crystal_density_meas     1.57
_exptl_crystal_density_method     'picnomatar method'
_exptl_crystal_F_000     1568
_exptl_absorpt_coefficient_mu     4.997
_exptl_absorpt_correction_type     numerical
_exptl_absorpt_process_details
;
(<i>NUMABS</i>; Higashi, 1999)
;
_exptl_absorpt_correction_T_min     0.353
_exptl_absorpt_correction_T_max     0.779
_exptl_special_details
;
;
_diffrn_ambient_temperature     193(2)
_diffrn_radiation_type     CuK\a
_diffrn_radiation_wavelength     1.54187
_diffrn_radiation_source     'rotating anode'
_diffrn_radiation_monochromator     graphite
_diffrn_measurement_device_type     'Rigaku R-AXIS RAPID'
_diffrn_measurement_method     \w
_diffrn_detector_area_resol_mean     10.00
_diffrn_reflns_number     12588
_diffrn_reflns_av_R_equivalents     0.0315
_diffrn_reflns_av_sigmaI/netI     0.0233
_diffrn_reflns_theta_min     4.14
_diffrn_reflns_theta_max     68.19
_diffrn_reflns_theta_full     68.19
_diffrn_measured_fraction_theta_max     0.993
_diffrn_measured_fraction_theta_full     0.993
_diffrn_reflns_limit_h_min     -27
_diffrn_reflns_limit_h_max     22
_diffrn_reflns_limit_k_min     -9
_diffrn_reflns_limit_k_max     7
_diffrn_reflns_limit_l_min     -24
_diffrn_reflns_limit_l_max     24
_refine_special_details
;
Refinement of <i>F</i>^2^ against ALL reflections. The weighted <i>R</i>-factor
wR and goodness of fit <i>S</i> are based on <i>F</i>^2^, conventional
<i>R</i>-factors <i>R</i> are based on <i>F</i>, with <i>F</i> set to zero for
negative <i>F</i>^2^. The threshold expression of <i>F</i>^2^ >
\s(<i>F</i>^2^) is used only for calculating <i>R</i>-factors(gt) etc. and is
not relevant to the choice of reflections for refinement. <i>R</i>-factors
based on <i>F</i>^2^ are statistically about twice as large as those based on
<i>F</i>, and <i>R</i>- factors based on ALL data will be even larger.
;
_reflns_number_total     3004
_reflns_number_gt     2777
_reflns_threshold_expression     >2\s(I)
_refine_ls_structure_factor_coef     Fsqd
_refine_ls_matrix_type     full
_refine_ls_R_factor_all     0.0305
_refine_ls_R_factor_gt     0.0283
_refine_ls_wR_factor_gt     0.0661
_refine_ls_wR_factor_ref     0.0669
_refine_ls_goodness_of_fit_ref     1.298
_refine_ls_restrained_S_all     1.298
_refine_ls_number_reflns     3004
_refine_ls_number_parameters     213
_refine_ls_number_restraints     1
_refine_ls_hydrogen_treatment     mixed
_refine_ls_weighting_scheme     calc
_refine_ls_weighting_details
         'calc w=1/[\s^2^(Fo^2^)+(0.0094P)^2^+5.4643P] where P=(Fo^2^+2Fc^2^)/3'
_atom_sites_solution_hydrogens     geom
_atom_sites_solution_primary     direct
_atom_sites_solution_secondary     difmap
_refine_ls_shift/su_max     0.000
_refine_ls_shift/su_mean     0.000
_refine_diff_density_max     0.883
_refine_diff_density_min     -0.743
_refine_ls_extinction_method     SHELXL
_refine_ls_extinction_coef     0.00022(2)
_refine_ls_extinction_expression
                                  'Fc^*^=kFc[1+0.001xFc^2^\l^3^/sin(2\q)]^-1/4^'
loop_
    _atom_type_symbol
    _atom_type_description
    _atom_type_scat_dispersion_real
    _atom_type_scat_dispersion_imag
    _atom_type_scat_source
    'C' 'C' 0.0181 0.0091
                         'International Tables Vol C Tables 4.2.6.8 and 6.1.1.4'
    'H' 'H' 0.0000 0.0000
                         'International Tables Vol C Tables 4.2.6.8 and 6.1.1.4'
    'Br' 'Br' -0.6763 1.2805
                         'International Tables Vol C Tables 4.2.6.8 and 6.1.1.4'
    'Cl' 'Cl' 0.3639 0.7018
                         'International Tables Vol C Tables 4.2.6.8 and 6.1.1.4'
    'O' 'O' 0.0492 0.0322
                         'International Tables Vol C Tables 4.2.6.8 and 6.1.1.4'
_computing_data_collection     '<i>PROCESS-AUTO</i> (Rigaku, 1998)'
_computing_cell_refinement     '<i>PROCESS-AUTO</i> (Rigaku, 1998)'
_computing_data_reduction     '<i>CrystalStructure</i> (Rigaku/MSC, 2004)'
_computing_structure_solution     '<i>SHELXS97</i> (Sheldrick, 2008)'
_computing_structure_refinement     '<i>SHELXL97</i> (Sheldrick, 2008)'
_computing_molecular_graphics     '<i>ORTEPIII</i> (Burnett & Johnson, 1996)'
_computing_publication_material     '<i>SHELXL97</i> (Sheldrick, 2008)'
loop_
    _atom_site_type_symbol
    _atom_site_label
    _atom_site_fract_x
    _atom_site_fract_y
    _atom_site_fract_z
    _atom_site_U_iso_or_equiv
    _atom_site_adp_type
    _atom_site_calc_flag
    _atom_site_refinement_flags
    _atom_site_occupancy
    _atom_site_disorder_assembly
    _atom_site_disorder_group
    Br Br1 0.093885(11) 0.43969(4) 0.001360(12) 0.03654(11) Uani d . 1 . .
    Cl Cl1 -0.01318(3) 1.17778(10) 0.09112(5) 0.0656(3) Uani d . 1 . .
    O O1 0.14955(7) 0.4263(2) 0.17786(8) 0.0301(4) Uani d . 1 . .
    O O2 0.25985(7) 0.6846(2) 0.25441(8) 0.0332(4) Uani d D 1 . .
    H H2O 0.2875(10) 0.750(3) 0.2780(13) 0.040 Uiso d D 1 . .
    O O3 0.13753(9) 0.3672(3) -0.10993(8) 0.0441(5) Uani d . 1 . .
    C C1 0.21864(10) 0.5799(3) 0.13670(11) 0.0245(5) Uani d . 1 . .
    C C2 0.26939(10) 0.6442(3) 0.19367(11) 0.0274(5) Uani d . 1 . .
    C C3 0.32829(11) 0.6678(3) 0.18978(13) 0.0333(5) Uani d . 1 . .
    H H3 0.3626 0.7123 0.2297 0.040 Uiso calc R 1 . .
    C C4 0.33562(11) 0.6261(3) 0.12813(13) 0.0362(6) Uani d . 1 . .
    H H4 0.3754 0.6421 0.1255 0.043 Uiso calc R 1 . .
    C C5 0.28538(11) 0.5595(3) 0.06792(13) 0.0313(5) Uani d . 1 . .
    C C6 0.29448(13) 0.5147(4) 0.00503(14) 0.0388(6) Uani d . 1 . .
    H H6 0.3348 0.5300 0.0039 0.047 Uiso calc R 1 . .
    C C7 0.24741(13) 0.4504(3) -0.05395(14) 0.0413(6) Uani d . 1 . .
    H H7 0.2551 0.4197 -0.0953 0.050 Uiso calc R 1 . .
    C C8 0.18770(12) 0.4300(3) -0.05318(12) 0.0336(5) Uani d . 1 . .
    C C9 0.17682(11) 0.4728(3) 0.00745(12) 0.0277(5) Uani d . 1 . .
    C C10 0.22513(10) 0.5362(3) 0.07094(11) 0.0257(5) Uani d . 1 . .
    C C11 0.15967(10) 0.5612(3) 0.15115(10) 0.0241(5) Uani d . 1 . .
    C C12 0.11712(10) 0.7145(3) 0.13796(11) 0.0245(5) Uani d . 1 . .
    C C13 0.05714(10) 0.6943(3) 0.13793(12) 0.0296(5) Uani d . 1 . .
    H H13 0.0438 0.5822 0.1471 0.036 Uiso calc R 1 . .
    C C14 0.01708(11) 0.8358(3) 0.12465(13) 0.0358(6) Uani d . 1 . .
    H H14 -0.0238 0.8222 0.1246 0.043 Uiso calc R 1 . .
    C C15 0.03738(11) 0.9985(3) 0.11142(14) 0.0374(6) Uani d . 1 . .
    C C16 0.09668(12) 1.0226(3) 0.11234(14) 0.0382(6) Uani d . 1 . .
    H H16 0.1101 1.1355 0.1042 0.046 Uiso calc R 1 . .
    C C17 0.13615(11) 0.8797(3) 0.12532(13) 0.0319(5) Uani d . 1 . .
    H H17 0.1770 0.8946 0.1256 0.038 Uiso calc R 1 . .
    C C18 0.14644(16) 0.3312(4) -0.17507(13) 0.0541(8) Uani d . 1 . .
    H H18A 0.1071 0.2885 -0.2115 0.065 Uiso calc R 1 . .
    H H18B 0.1790 0.2416 -0.1660 0.065 Uiso calc R 1 . .
    H H18C 0.1593 0.4390 -0.1921 0.065 Uiso calc R 1 . .
loop_
    _atom_site_aniso_label
    _atom_site_aniso_U_11
    _atom_site_aniso_U_22
    _atom_site_aniso_U_33
    _atom_site_aniso_U_12
    _atom_site_aniso_U_13
    _atom_site_aniso_U_23
    Br1 0.03018(15) 0.04598(19) 0.02791(14) -0.00231(11) 0.00512(10)
                                                                    -0.00651(11)
    Cl1 0.0416(4) 0.0394(4) 0.1165(7) 0.0139(3) 0.0313(4) 0.0080(4)
    O1 0.0297(8) 0.0266(9) 0.0315(8) -0.0011(7) 0.0090(7) 0.0068(7)
    O2 0.0294(9) 0.0405(11) 0.0283(8) -0.0067(7) 0.0094(7) -0.0108(7)
    O3 0.0567(11) 0.0509(12) 0.0239(8) -0.0086(9) 0.0146(8) -0.0072(8)
    C1 0.0263(11) 0.0210(11) 0.0259(10) 0.0015(9) 0.0097(9) 0.0016(9)
    C2 0.0283(11) 0.0240(12) 0.0300(11) 0.0010(9) 0.0113(9) -0.0020(9)
    C3 0.0281(12) 0.0324(13) 0.0367(12) -0.0027(10) 0.0096(10) -0.0058(11)
    C4 0.0294(12) 0.0360(14) 0.0475(14) -0.0031(11) 0.0196(11) -0.0036(12)
    C5 0.0351(13) 0.0263(13) 0.0370(13) -0.0013(10) 0.0187(10) -0.0008(10)
    C6 0.0443(14) 0.0386(15) 0.0445(14) -0.0044(12) 0.0291(12) -0.0027(12)
    C7 0.0609(17) 0.0378(15) 0.0360(13) -0.0052(13) 0.0303(13) -0.0030(11)
    C8 0.0474(15) 0.0271(13) 0.0270(11) -0.0038(11) 0.0153(10) -0.0006(10)
    C9 0.0326(12) 0.0237(12) 0.0271(11) 0.0002(10) 0.0117(9) 0.0028(9)
    C10 0.0306(11) 0.0199(11) 0.0271(11) 0.0001(9) 0.0118(9) 0.0020(9)
    C11 0.0259(11) 0.0255(12) 0.0171(9) -0.0026(9) 0.0040(8) -0.0026(8)
    C12 0.0266(11) 0.0256(12) 0.0209(10) -0.0006(9) 0.0088(8) -0.0003(9)
    C13 0.0281(11) 0.0289(13) 0.0312(11) -0.0046(10) 0.0108(9) -0.0002(10)
    C14 0.0252(12) 0.0376(15) 0.0439(14) -0.0024(11) 0.0126(10) -0.0035(11)
    C15 0.0301(12) 0.0312(14) 0.0483(14) 0.0049(11) 0.0121(11) -0.0020(11)
    C16 0.0357(13) 0.0256(13) 0.0533(15) -0.0002(11) 0.0172(12) 0.0037(11)
    C17 0.0282(12) 0.0302(13) 0.0399(13) -0.0004(10) 0.0160(10) 0.0036(10)
    C18 0.087(2) 0.0512(19) 0.0263(13) -0.0088(17) 0.0243(14) -0.0067(12)
_geom_special_details
;
All esds (except the esd in the dihedral angle between two l.s. planes) are
estimated using the full covariance matrix. The cell esds are taken into
account individually in the estimation of esds in distances, angles and
torsion angles; correlations between esds in cell parameters are only used
when they are defined by crystal symmetry. An approximate (isotropic)
treatment of cell esds is used for estimating esds involving l.s. planes.
;
loop_
    _geom_bond_atom_site_label_1
    _geom_bond_atom_site_label_2
    _geom_bond_site_symmetry_2
    _geom_bond_distance
    _geom_bond_publ_flag
    Br1 C9 . 1.892(2) ?
    Cl1 C15 . 1.741(3) ?
    O1 C11 . 1.225(3) ?
    O2 C2 . 1.367(3) ?
    O2 H2O . 0.808(17) ?
    O3 C8 . 1.366(3) ?
    O3 C18 . 1.439(3) ?
    C1 C2 . 1.380(3) ?
    C1 C10 . 1.437(3) ?
    C1 C11 . 1.509(3) ?
    C2 C3 . 1.407(3) ?
    C3 C4 . 1.362(3) ?
    C3 H3 . 0.9500 ?
    C4 C5 . 1.415(3) ?
    C4 H4 . 0.9500 ?
    C5 C6 . 1.411(3) ?
    C5 C10 . 1.430(3) ?
    C6 C7 . 1.360(4) ?
    C6 H6 . 0.9500 ?
    C7 C8 . 1.397(4) ?
    C7 H7 . 0.9500 ?
    C8 C9 . 1.385(3) ?
    C9 C10 . 1.424(3) ?
    C11 C12 . 1.484(3) ?
    C12 C17 . 1.389(3) ?
    C12 C13 . 1.396(3) ?
    C13 C14 . 1.379(3) ?
    C13 H13 . 0.9500 ?
    C14 C15 . 1.387(4) ?
    C14 H14 . 0.9500 ?
    C15 C16 . 1.378(3) ?
    C16 C17 . 1.379(3) ?
    C16 H16 . 0.9500 ?
    C17 H17 . 0.9500 ?
    C18 H18A . 0.9800 ?
    C18 H18B . 0.9800 ?
    C18 H18C . 0.9800 ?
loop_
    _geom_angle_atom_site_label_1
    _geom_angle_atom_site_label_2
    _geom_angle_atom_site_label_3
    _geom_angle_site_symmetry_1
    _geom_angle_site_symmetry_3
    _geom_angle
    _geom_angle_publ_flag
    C2 O2 H2O . . 108(2) ?
    C8 O3 C18 . . 117.5(2) ?
    C2 C1 C10 . . 119.9(2) ?
    C2 C1 C11 . . 114.35(19) ?
    C10 C1 C11 . . 125.79(19) ?
    O2 C2 C1 . . 116.9(2) ?
    O2 C2 C3 . . 121.3(2) ?
    C1 C2 C3 . . 121.9(2) ?
    C4 C3 C2 . . 119.2(2) ?
    C4 C3 H3 . . 120.4 ?
    C2 C3 H3 . . 120.4 ?
    C3 C4 C5 . . 121.5(2) ?
    C3 C4 H4 . . 119.2 ?
    C5 C4 H4 . . 119.2 ?
    C6 C5 C4 . . 120.4(2) ?
    C6 C5 C10 . . 119.8(2) ?
    C4 C5 C10 . . 119.8(2) ?
    C7 C6 C5 . . 122.2(2) ?
    C7 C6 H6 . . 118.9 ?
    C5 C6 H6 . . 118.9 ?
    C6 C7 C8 . . 119.4(2) ?
    C6 C7 H7 . . 120.3 ?
    C8 C7 H7 . . 120.3 ?
    O3 C8 C9 . . 116.2(2) ?
    O3 C8 C7 . . 123.5(2) ?
    C9 C8 C7 . . 120.2(2) ?
    C8 C9 C10 . . 122.2(2) ?
    C8 C9 Br1 . . 116.00(17) ?
    C10 C9 Br1 . . 121.80(17) ?
    C9 C10 C5 . . 116.2(2) ?
    C9 C10 C1 . . 126.1(2) ?
    C5 C10 C1 . . 117.7(2) ?
    O1 C11 C12 . . 120.8(2) ?
    O1 C11 C1 . . 120.4(2) ?
    C12 C11 C1 . . 118.53(19) ?
    C17 C12 C13 . . 119.0(2) ?
    C17 C12 C11 . . 120.7(2) ?
    C13 C12 C11 . . 120.3(2) ?
    C14 C13 C12 . . 120.5(2) ?
    C14 C13 H13 . . 119.7 ?
    C12 C13 H13 . . 119.7 ?
    C13 C14 C15 . . 118.9(2) ?
    C13 C14 H14 . . 120.6 ?
    C15 C14 H14 . . 120.6 ?
    C16 C15 C14 . . 121.8(2) ?
    C16 C15 Cl1 . . 118.3(2) ?
    C14 C15 Cl1 . . 119.93(19) ?
    C15 C16 C17 . . 118.7(2) ?
    C15 C16 H16 . . 120.7 ?
    C17 C16 H16 . . 120.7 ?
    C16 C17 C12 . . 121.1(2) ?
    C16 C17 H17 . . 119.5 ?
    C12 C17 H17 . . 119.5 ?
    O3 C18 H18A . . 109.5 ?
    O3 C18 H18B . . 109.5 ?
    H18A C18 H18B . . 109.5 ?
    O3 C18 H18C . . 109.5 ?
    H18A C18 H18C . . 109.5 ?
    H18B C18 H18C . . 109.5 ?
loop_
    _geom_torsion_atom_site_label_1
    _geom_torsion_atom_site_label_2
    _geom_torsion_atom_site_label_3
    _geom_torsion_atom_site_label_4
    _geom_torsion_site_symmetry_1
    _geom_torsion_site_symmetry_2
    _geom_torsion_site_symmetry_3
    _geom_torsion_site_symmetry_4
    _geom_torsion
    _geom_torsion_publ_flag
    C10 C1 C2 O2 . . . . 179.4(2) ?
    C11 C1 C2 O2 . . . . -1.0(3) ?
    C10 C1 C2 C3 . . . . -0.5(3) ?
    C11 C1 C2 C3 . . . . 179.2(2) ?
    O2 C2 C3 C4 . . . . -179.9(2) ?
    C1 C2 C3 C4 . . . . 0.0(4) ?
    C2 C3 C4 C5 . . . . -0.1(4) ?
    C3 C4 C5 C6 . . . . -179.0(2) ?
    C3 C4 C5 C10 . . . . 0.6(4) ?
    C4 C5 C6 C7 . . . . -180.0(3) ?
    C10 C5 C6 C7 . . . . 0.4(4) ?
    C5 C6 C7 C8 . . . . 1.0(4) ?
    C18 O3 C8 C9 . . . . 176.5(2) ?
    C18 O3 C8 C7 . . . . -4.0(4) ?
    C6 C7 C8 O3 . . . . 179.7(2) ?
    C6 C7 C8 C9 . . . . -0.8(4) ?
    O3 C8 C9 C10 . . . . 178.7(2) ?
    C7 C8 C9 C10 . . . . -0.9(4) ?
    O3 C8 C9 Br1 . . . . -0.6(3) ?
    C7 C8 C9 Br1 . . . . 179.81(19) ?
    C8 C9 C10 C5 . . . . 2.2(3) ?
    Br1 C9 C10 C5 . . . . -178.52(16) ?
    C8 C9 C10 C1 . . . . -178.4(2) ?
    Br1 C9 C10 C1 . . . . 0.9(3) ?
    C6 C5 C10 C9 . . . . -2.0(3) ?
    C4 C5 C10 C9 . . . . 178.4(2) ?
    C6 C5 C10 C1 . . . . 178.6(2) ?
    C4 C5 C10 C1 . . . . -1.0(3) ?
    C2 C1 C10 C9 . . . . -178.4(2) ?
    C11 C1 C10 C9 . . . . 2.0(4) ?
    C2 C1 C10 C5 . . . . 1.0(3) ?
    C11 C1 C10 C5 . . . . -178.6(2) ?
    C2 C1 C11 O1 . . . . -87.5(3) ?
    C10 C1 C11 O1 . . . . 92.1(3) ?
    C2 C1 C11 C12 . . . . 87.5(2) ?
    C10 C1 C11 C12 . . . . -92.9(3) ?
    O1 C11 C12 C17 . . . . 163.4(2) ?
    C1 C11 C12 C17 . . . . -11.6(3) ?
    O1 C11 C12 C13 . . . . -16.8(3) ?
    C1 C11 C12 C13 . . . . 168.26(19) ?
    C17 C12 C13 C14 . . . . 0.8(3) ?
    C11 C12 C13 C14 . . . . -179.0(2) ?
    C12 C13 C14 C15 . . . . -0.1(4) ?
    C13 C14 C15 C16 . . . . -1.1(4) ?
    C13 C14 C15 Cl1 . . . . 177.56(19) ?
    C14 C15 C16 C17 . . . . 1.4(4) ?
    Cl1 C15 C16 C17 . . . . -177.2(2) ?
    C15 C16 C17 C12 . . . . -0.6(4) ?
    C13 C12 C17 C16 . . . . -0.5(3) ?
    C11 C12 C17 C16 . . . . 179.4(2) ?
loop_
    _geom_hbond_atom_site_label_D
    _geom_hbond_atom_site_label_H
    _geom_hbond_atom_site_label_A
    _geom_hbond_site_symmetry_A
    _geom_hbond_distance_DH
    _geom_hbond_distance_HA
    _geom_hbond_distance_DA
    _geom_hbond_angle_DHA
    O2 H2O O1 4 0.81(2) 1.93(2) 2.728(2) 172(2)
    C3 H3 O1 4 0.95 2.58 3.205(3) 124
