# Supplementary material for: (8-Bromo-2-hydroxy-7-methoxy-1-naph­thyl)(4-chlorobenzoyl)methanone
Source: Acta Crystallogr Sect E Struct Rep Online. 2010 Feb 20;66(Pt 3):o676. doi: 10.1107/S1600536810006185 (PMC2983574; doi:10.1107/S1600536810006185)
Supplement: Supplementary file 2 [file e-66-0o676-Isup2.hkl]

#
# h,k,l, Fc-squared, Fo-squared, sigma(Fo-squared) and status flag
#
data_I
_shelx_title '  Yonezawa_080218_1_'
_shelx_refln_list_code          4
_shelx_F_calc_maximum      394.57
_exptl_crystal_F_000      1568.00
_reflns_d_resolution_high  0.8303
 
loop_
 _symmetry_equiv_pos_as_xyz
 'x, y, z'
 '-x, y, -z+1/2'
 'x+1/2, y+1/2, z'
 '-x+1/2, y+1/2, -z+1/2'
 '-x, -y, -z'
 'x, -y, z-1/2'
 '-x+1/2, -y+1/2, -z'
 'x+1/2, -y+1/2, z-1/2'
 
_cell_length_a    23.1440
_cell_length_b     7.6152
_cell_length_c    20.2652
_cell_angle_alpha  90.000
_cell_angle_beta  112.733
_cell_angle_gamma  90.000
 
_shelx_F_squared_multiplier     1.000
 
loop_
 _refln_index_h
 _refln_index_k
 _refln_index_l
 _refln_F_squared_calc
 _refln_F_squared_meas
 _refln_F_squared_sigma
 _refln_observed_status
   2   0   0    17862.38    15520.22    366.90 o
   4   0   0     9097.11     8475.49    113.15 o
   6   0   0      266.42      255.35      9.97 o
   8   0   0    23421.85    24428.45    365.79 o
  10   0   0     9594.23     9934.54    126.88 o
  12   0   0    23269.25    23165.54    373.53 o
  14   0   0      682.30      665.97     15.35 o
  16   0   0    21342.03    21598.44    628.50 o
  18   0   0      183.09      145.50     16.90 o
  20   0   0     2671.57     2835.78     85.88 o
  22   0   0     4548.80     4627.13    126.28 o
  24   0   0      230.14      264.95     19.41 o
   1   1   0    16246.23    16594.47    156.96 o
   3   1   0    53971.53    54680.80    707.10 o
   5   1   0    62541.75    62084.61    879.62 o
   7   1   0     5154.82     5334.10     46.38 o
   9   1   0       24.02       21.74      3.36 o
  11   1   0    12275.31    12073.89    115.43 o
  13   1   0     2679.88     2561.82     24.32 o
  15   1   0     6619.89     6501.95     91.68 o
  17   1   0     5138.77     5286.39    107.62 o
  19   1   0      548.96      547.88     26.26 o
  21   1   0     6246.12     6051.96    108.94 o
  23   1   0      908.51      909.03     39.94 o
  25   1   0     1195.64     1285.17     47.41 o
   0   2   0    63731.19    61328.03   1485.62 o
   2   2   0    15227.48    15961.54    175.31 o
   4   2   0    17682.55    17298.92    169.13 o
   6   2   0    22913.76    23110.39    255.28 o
   8   2   0     9953.52    10829.38    101.72 o
  10   2   0     9848.26     9889.94     91.10 o
  12   2   0     1891.66     1691.53     15.72 o
  14   2   0     1566.47     1615.96     20.82 o
  16   2   0    21425.27    21752.05    406.04 o
  18   2   0     1214.86     1302.21     33.84 o
  20   2   0     2254.55     2172.22     74.50 o
  22   2   0     3609.99     3378.44    141.40 o
  24   2   0       76.05       40.06     11.06 o
   1   3   0    16439.22    16849.07    203.31 o
   3   3   0      308.94      280.54      5.84 o
   5   3   0    10782.60    12022.15    108.93 o
   7   3   0     1281.35     1457.95     15.89 o
   9   3   0     5691.40     5815.36     55.59 o
  11   3   0    11501.98    11496.43    128.39 o
  13   3   0     8802.47     8388.73    291.21 o
  15   3   0     6177.22     5796.34    162.97 o
  17   3   0      432.76      456.45     17.93 o
  19   3   0     1125.34     1024.56     49.91 o
  21   3   0      231.24      250.17     25.13 o
  23   3   0       11.43       23.69     11.72 o
   0   4   0     1427.73     1535.89     31.48 o
   2   4   0      137.36      163.91      7.31 o
   4   4   0      604.26      588.75     10.95 o
   6   4   0     4975.86     5614.46     65.32 o
   8   4   0     2937.51     2921.30     39.66 o
  10   4   0     2522.42     2318.80     38.41 o
  12   4   0       92.14      119.71      7.97 o
  14   4   0     1333.95     1319.69     32.29 o
  16   4   0        2.69        9.65      6.64 o
  18   4   0       58.31       31.29     10.88 o
  20   4   0      312.53      277.04     21.25 o
  22   4   0       20.65       15.72      7.86 o
   1   5   0     8100.66     8049.52     98.63 o
   3   5   0      698.41      682.18     13.00 o
   5   5   0     1140.81     1176.65     29.57 o
   7   5   0       60.55       56.27     12.23 o
   9   5   0     3378.19     3325.50     77.06 o
  11   5   0     2480.05     2427.56     71.59 o
  13   5   0      547.45      551.95     33.01 o
  15   5   0      606.88      531.14     36.82 o
  17   5   0     1481.06     1256.86     55.31 o
  19   5   0       67.13       81.37     22.95 o
  21   5   0      808.45      926.05     50.65 o
   0   6   0       81.64      101.88     12.03 o
   2   6   0     1470.60     1491.69     33.21 o
   4   6   0     9829.20     9778.64    238.87 o
   6   6   0     5137.17     5220.06    138.44 o
   8   6   0      615.04      661.74     28.68 o
  10   6   0      936.36      879.92     43.08 o
  12   6   0       37.70       42.50     16.78 o
  14   6   0        6.74       10.62     11.90 o
  16   6   0     1921.57     2095.32     72.13 o
  18   6   0       29.57       53.84     18.70 o
   1   7   0    10088.30     9880.11    452.64 o
   3   7   0     1849.88     1674.28     52.98 o
   5   7   0     1598.03     1551.48     56.84 o
   7   7   0      940.42      990.72     40.18 o
   9   7   0      497.18      444.35     27.10 o
  11   7   0      965.26     1050.84     42.04 o
  13   7   0       25.69       46.42     13.46 o
  15   7   0     3421.06     3264.37     85.94 o
   0   8   0    10080.67    10065.58    659.99 o
   2   8   0      272.76      201.21    160.67 o
   4   8   0        8.04        7.19     35.16 o
   6   8   0      655.83      684.79     38.23 o
   8   8   0      169.34      169.17     12.37 o
  10   8   0     1894.06     1882.93     70.22 o
  12   8   0     2504.72     2976.02    367.85 o
   1   9   0      438.03      472.90     41.45 o
   3   9   0     1219.84     1280.63     73.72 o
 -25   1   1      254.42      299.59     17.61 o
 -23   1   1      172.60      205.37     18.11 o
 -21   1   1     1488.61     1467.91     33.77 o
 -19   1   1     7564.84     7734.25    170.97 o
 -17   1   1     3242.26     3400.92     68.34 o
 -15   1   1      902.68      896.85     20.24 o
 -13   1   1     1295.03     1280.04     15.40 o
 -11   1   1     6779.23     7376.97     64.63 o
  -9   1   1    16665.54    16212.59    168.79 o
  -7   1   1    11007.73    11503.91    111.28 o
  -5   1   1    28252.43    29398.94    341.57 o
  -3   1   1      838.76      880.26      9.27 o
  -1   1   1     1240.10     1031.04      8.48 o
   1   1   1      998.25      829.72      9.65 o
   3   1   1     6623.13     7294.88     75.18 o
   5   1   1     2142.78     2504.74     28.26 o
   7   1   1    17735.95    16764.43    169.85 o
   9   1   1     4083.56     3911.68     37.16 o
  11   1   1       69.56       20.94      2.83 o
  13   1   1     5220.77     5541.13     55.92 o
  15   1   1     3039.24     2804.08     45.84 o
  17   1   1      222.33      208.73     23.13 o
  19   1   1     9770.94     9610.90    197.42 o
  21   1   1      316.92      289.91     14.58 o
  23   1   1       13.39       15.48      5.79 o
  25   1   1       63.62       65.66      9.11 o
 -24   2   1     4042.54     4267.01    117.20 o
 -22   2   1     1313.43     1319.70     78.64 o
 -20   2   1     2283.88     2063.41     85.58 o
 -18   2   1      126.80      160.95     13.80 o
 -16   2   1     2918.42     2807.27     55.49 o
 -14   2   1    11611.39    11426.21    132.82 o
 -12   2   1    17503.87    18057.20    188.30 o
 -10   2   1      458.91      454.80      8.73 o
  -8   2   1      357.81      498.78     10.22 o
  -6   2   1     4012.45     4427.79     37.32 o
  -4   2   1     5761.52     5767.20     48.30 o
  -2   2   1    28207.16    28389.98    354.19 o
   0   2   1    70909.02    69890.74   1181.60 o
   2   2   1   141979.91   142108.70   2560.16 o
   4   2   1     1597.10     2041.98     17.96 o
   6   2   1     1582.67     1538.11     15.31 o
   8   2   1     2813.02     2557.97     37.38 o
  10   2   1      390.77      318.02      6.35 o
  12   2   1     4629.40     4173.36     38.05 o
  14   2   1    14508.77    13530.13    223.37 o
  16   2   1     2306.19     2174.73     36.01 o
  18   2   1     3844.54     3939.65     79.13 o
  20   2   1      258.81      282.21     14.19 o
  22   2   1     1313.28     1220.09     66.97 o
  24   2   1     2550.84     2704.12     69.88 o
 -23   3   1     4693.91     4913.08    123.90 o
 -21   3   1       29.82       26.90     11.85 o
 -19   3   1     9608.69     9850.20    282.49 o
 -17   3   1       27.57       32.80     16.53 o
 -15   3   1      496.09      487.51     21.10 o
 -13   3   1    21795.30    21539.78    438.07 o
 -11   3   1       99.53       80.51      4.81 o
  -9   3   1     6176.96     6243.66     59.67 o
  -7   3   1    17814.48    18104.11    188.92 o
  -5   3   1     2998.01     2822.22     28.43 o
  -3   3   1    47831.92    46879.22    716.14 o
  -1   3   1     7357.30     6942.49     74.63 o
   1   3   1    10096.21    10390.01    119.43 o
   3   3   1    41595.37    41661.04    565.27 o
   5   3   1     1055.47     1283.51     15.72 o
   7   3   1    15536.55    15743.81    163.63 o
   9   3   1    13514.92    13456.33    140.12 o
  11   3   1      402.48      387.95     11.29 o
  13   3   1    16074.26    15418.11    407.98 o
  15   3   1        8.91       12.03      6.64 o
  17   3   1      203.05      236.39     11.17 o
  19   3   1     4782.88     4893.99    131.67 o
  21   3   1        2.66       -0.82      9.06 o
  23   3   1     1696.53     1794.67     50.39 o
 -22   4   1       53.54       37.74      9.61 o
 -20   4   1     5807.42     6076.15    178.93 o
 -18   4   1     7665.17     7738.20    237.60 o
 -16   4   1     3242.78     3046.19     62.97 o
 -14   4   1      336.36      263.71     13.62 o
 -12   4   1      936.98      886.55     26.43 o
 -10   4   1     3087.14     2885.38     44.59 o
  -8   4   1    42097.74    40285.25    590.86 o
  -6   4   1     7937.65     7680.16     94.10 o
  -4   4   1     6225.27     6421.91     72.55 o
  -2   4   1    18076.28    18206.31    243.28 o
   0   4   1     7882.94     8092.68     95.44 o
   2   4   1    28572.16    29051.76    431.79 o
   4   4   1     3599.83     3491.98     39.94 o
   6   4   1     1402.11     1288.23     16.76 o
   8   4   1    11160.45    10397.69    128.95 o
  10   4   1    15562.91    14625.48    221.80 o
  12   4   1     6803.74     6582.67    210.40 o
  14   4   1      502.65      529.85     17.34 o
  16   4   1        7.65       17.16      8.10 o
  18   4   1     7394.65     7202.52    148.36 o
  20   4   1     2930.63     3047.07    156.53 o
  22   4   1       68.12       65.80      9.69 o
 -21   5   1      168.11      208.76     29.07 o
 -19   5   1     2611.37     2658.00    113.63 o
 -17   5   1     1508.50     1593.13     55.06 o
 -15   5   1       78.80       82.59     16.36 o
 -13   5   1    24634.46    24492.59    778.89 o
 -11   5   1      603.37      532.65     29.67 o
  -9   5   1     2393.83     2260.37     56.99 o
  -7   5   1     5660.72     5701.53    125.72 o
  -5   5   1     5945.95     5914.59    110.86 o
  -3   5   1    16513.32    16398.57    234.05 o
  -1   5   1     5430.29     5412.29     62.53 o
   1   5   1     4663.73     4277.84     49.66 o
   3   5   1    16008.85    16048.11    272.77 o
   5   5   1      322.62      416.90     14.92 o
   7   5   1      658.62      607.24     18.49 o
   9   5   1     5079.47     5298.77    116.72 o
  11   5   1       28.66       12.38      7.26 o
  13   5   1    16149.22    15839.96    471.74 o
  15   5   1     4304.49     4438.96    117.60 o
  17   5   1      899.03      905.46     36.93 o
  19   5   1     1522.15     1623.02    138.98 o
  21   5   1      302.78      353.88     29.58 o
 -18   6   1      371.67      333.00     33.46 o
 -16   6   1      852.14      470.48    354.62 o
 -14   6   1     1943.36     1847.42     70.29 o
 -12   6   1     4497.63     4472.78    150.73 o
 -10   6   1      789.84      731.27     40.40 o
  -8   6   1     2191.29     2235.74     67.04 o
  -6   6   1       50.19       69.43     24.11 o
  -4   6   1     2304.67     2347.64     67.81 o
  -2   6   1     1805.11     1776.08     51.17 o
   0   6   1     1859.23     1791.12     37.18 o
   2   6   1     1140.81     1115.94     26.73 o
   4   6   1      441.53      415.34     18.20 o
   6   6   1      301.62      299.26     21.46 o
   8   6   1     5500.98     5273.17    114.58 o
  10   6   1     2179.80     2163.84     53.31 o
  12   6   1     3563.86     3237.01     95.55 o
  14   6   1     1871.95     1789.88     79.19 o
  16   6   1        0.15        7.39     11.31 o
  18   6   1     1254.93     1305.88     59.58 o
 -17   7   1      637.87      659.13     36.34 o
 -15   7   1      323.85      272.79     21.10 o
 -13   7   1      383.91      337.21     35.69 o
 -11   7   1     1312.60     1336.23     49.30 o
  -9   7   1     4132.78     3920.89    112.38 o
  -7   7   1     2574.51     2436.84     65.03 o
  -5   7   1      993.28      942.64     50.87 o
  -3   7   1      720.90      707.27     48.93 o
  -1   7   1       12.55        8.61     12.32 o
   1   7   1      985.43     1025.57    126.21 o
   3   7   1     1403.43     1449.23    152.93 o
   5   7   1       71.12       45.78     18.36 o
   7   7   1     1262.72     1122.34     56.97 o
   9   7   1      225.55      206.07     17.55 o
  11   7   1      265.23      197.81    114.10 o
  13   7   1      629.66      615.22     29.83 o
  15   7   1      218.92      175.87     41.25 o
 -12   8   1      882.25      801.85     45.35 o
 -10   8   1        3.84        7.66     10.58 o
  -8   8   1      269.29      217.14     17.65 o
  -6   8   1      329.21      272.16     17.94 o
  -4   8   1        3.55       -6.41     23.62 o
  -2   8   1       43.61       33.30     49.57 o
   0   8   1      480.78      324.61    254.22 o
   2   8   1      821.00      766.94     92.70 o
   4   8   1        1.36        4.99     17.18 o
   6   8   1       83.38       32.75     19.06 o
   8   8   1       51.82        6.49     16.98 o
  10   8   1      292.98      270.36    112.51 o
  12   8   1        4.12       -9.47     41.69 o
  -5   9   1       35.00       37.07     97.23 o
  -3   9   1      107.07       69.27     49.50 o
  -1   9   1       15.24        8.86     13.29 o
   1   9   1       34.99       18.30     23.75 o
   3   9   1        4.07        2.88      8.60 o
 -26   0   2     7626.11     8374.56    327.47 o
 -24   0   2      126.59      145.70     11.61 o
 -22   0   2     3850.87     3705.62     92.83 o
 -20   0   2     1574.93     1574.67     46.39 o
 -18   0   2    11175.01    11028.06    305.25 o
 -16   0   2    23840.56    23924.84    701.25 o
 -14   0   2     7506.96     7444.18    131.46 o
 -12   0   2      823.29      776.06     13.89 o
 -10   0   2   100353.96   102765.61   2432.96 o
  -8   0   2    14376.99    15714.95    408.99 o
  -6   0   2    32909.34    33320.22    560.93 o
  -4   0   2     4912.06     4072.89     44.86 o
  -2   0   2    41730.83    39220.84    694.37 o
   0   0   2    99017.52    90974.54   4239.04 o
   2   0   2     2115.75     1521.39     33.43 o
   4   0   2    36683.79    37101.64    578.50 o
   6   0   2    20972.08    21631.16    316.42 o
   8   0   2       25.36       19.77      4.64 o
  10   0   2    62245.63    59543.22   1136.36 o
  12   0   2    14410.28    14076.79    215.92 o
  14   0   2      482.48      534.54     29.24 o
  16   0   2     4264.55     4282.05    253.24 o
  18   0   2       61.08       53.46     13.97 o
  20   0   2     3780.75     4060.20    107.12 o
  22   0   2     5491.58     5647.79    167.65 o
  24   0   2      139.22      117.01     29.44 o
 -25   1   2     1088.63     1057.59     28.04 o
 -23   1   2     1544.74     1549.84     42.60 o
 -21   1   2    12100.11    11900.48    226.56 o
 -19   1   2     1623.41     1624.06     33.92 o
 -17   1   2     5643.82     5499.65     99.58 o
 -15   1   2     4981.52     4690.29     64.56 o
 -13   1   2      157.80      107.47      7.64 o
 -11   1   2    23110.78    23268.41    262.12 o
  -9   1   2     4955.64     4612.28     39.60 o
  -7   1   2     7352.26     7148.98     63.18 o
  -5   1   2    39465.85    39250.73    466.36 o
  -3   1   2    33627.27    34074.53    399.90 o
  -1   1   2    51699.07    52815.82    641.85 o
   1   1   2     4907.97     4867.68     43.81 o
   3   1   2     1163.85     1296.74     17.16 o
   5   1   2    34543.67    33149.18    376.25 o
   7   1   2    34818.61    34388.43    411.41 o
   9   1   2     8455.81     8700.55     90.65 o
  11   1   2    30972.97    32037.94    384.03 o
  13   1   2      650.89      688.84     13.14 o
  15   1   2    30317.48    31047.80    564.78 o
  17   1   2      166.23      163.30     12.92 o
  19   1   2     5343.94     5156.66     95.15 o
  21   1   2     3657.66     3631.49     77.06 o
  23   1   2     1666.22     1662.69     31.60 o
 -24   2   2      536.69      520.13     28.50 o
 -22   2   2     3580.06     3564.41     89.50 o
 -20   2   2      937.69      954.26     33.57 o
 -18   2   2     1768.23     1772.48     41.38 o
 -16   2   2     3238.76     3006.16     77.59 o
 -14   2   2      120.49      171.20      5.66 o
 -12   2   2     5307.61     4881.45     58.78 o
 -10   2   2    18985.07    18529.48    196.89 o
  -8   2   2      949.15      850.81      9.72 o
  -6   2   2    28059.35    27245.13    294.66 o
  -4   2   2     5240.78     5158.61     44.09 o
  -2   2   2      819.27      963.97     14.44 o
   0   2   2   119521.78   119246.77   2233.94 o
   2   2   2    34683.06    34909.75    444.41 o
   4   2   2      925.80      737.63     10.44 o
   6   2   2    35352.31    35587.12    470.04 o
   8   2   2     5368.07     5340.74     50.90 o
  10   2   2     6298.56     6467.76     59.53 o
  12   2   2     4490.15     4586.07     47.12 o
  14   2   2    17349.32    17053.19    272.12 o
  16   2   2     5623.11     5571.55     87.55 o
  18   2   2       79.43       74.22      8.77 o
  20   2   2     1100.59     1079.85     27.32 o
  22   2   2     1956.21     1823.92     67.03 o
  24   2   2       36.82       30.06      9.60 o
 -25   3   2     1816.01     2036.93     57.09 o
 -23   3   2      173.49      169.60     21.18 o
 -21   3   2        0.50       10.81      9.92 o
 -19   3   2      733.44      730.10     34.56 o
 -17   3   2      870.44      929.40     46.81 o
 -15   3   2       20.16       26.68      7.08 o
 -13   3   2     6058.98     6082.05     99.87 o
 -11   3   2     4581.70     4600.83     63.68 o
  -9   3   2      840.93      799.59      9.74 o
  -7   3   2      965.77      971.90     10.28 o
  -5   3   2    30499.63    31289.43    431.64 o
  -3   3   2       20.33       71.69      6.48 o
  -1   3   2     6692.50     6522.86     71.65 o
   1   3   2     8752.33     8644.95     88.97 o
   3   3   2     7132.02     7491.54     68.86 o
   5   3   2      249.16      250.55      5.27 o
   7   3   2     2350.21     2161.24     20.87 o
   9   3   2      408.25      288.36      6.54 o
  11   3   2    12303.11    12082.03    154.75 o
  13   3   2     4311.51     4173.24     67.40 o
  15   3   2     1181.75     1175.64     37.88 o
  17   3   2      929.29      927.86     22.74 o
  19   3   2      881.96      931.56     40.65 o
  21   3   2     1210.53     1249.87     50.78 o
  23   3   2      426.82      489.65     22.39 o
 -22   4   2       48.11       30.71      9.68 o
 -20   4   2        5.59       12.37      8.76 o
 -18   4   2       63.15       56.80     17.44 o
 -16   4   2     1557.80     1506.75     36.64 o
 -14   4   2      386.26      416.15     18.25 o
 -12   4   2      508.30      494.87     23.72 o
 -10   4   2      303.79      264.42      6.83 o
  -8   4   2        5.77        9.71      3.08 o
  -6   4   2        3.23        3.31      2.12 o
  -4   4   2      323.52      459.03     10.78 o
  -2   4   2      121.01      130.83      9.53 o
   0   4   2     4747.88     5306.25     64.74 o
   2   4   2    12920.57    13790.24    178.47 o
   4   4   2       26.18       12.88      2.87 o
   6   4   2      187.18      254.28     15.29 o
   8   4   2     1044.37     1007.49     15.41 o
  10   4   2      182.30      138.50      9.11 o
  12   4   2        7.20       26.60     10.80 o
  14   4   2      281.41      287.70     13.15 o
  16   4   2      116.82      135.47      9.29 o
  18   4   2       42.41       35.95      7.65 o
  20   4   2       26.89       19.07      8.61 o
  22   4   2      319.42      357.80     30.09 o
 -21   5   2        5.90        1.65     18.90 o
 -19   5   2      241.89      262.53     34.36 o
 -17   5   2     6001.62     5961.12    256.49 o
 -15   5   2      542.56      536.10     40.17 o
 -13   5   2      100.70      133.56     19.95 o
 -11   5   2      466.03      477.00     37.78 o
  -9   5   2      501.05      477.67     25.84 o
  -7   5   2      164.53      160.35     19.26 o
  -5   5   2      879.05      897.62     43.62 o
  -3   5   2       20.83       20.88      4.55 o
  -1   5   2     2784.38     2570.94     32.09 o
   1   5   2     1817.32     1642.01     25.30 o
   3   5   2     1267.18     1172.92     29.23 o
   5   5   2      887.99      861.50     22.17 o
   7   5   2      148.08      166.19     10.79 o
   9   5   2     2088.33     1875.45     56.06 o
  11   5   2     3769.60     3737.65     80.76 o
  13   5   2      381.54      318.53     23.93 o
  15   5   2      253.40      201.13     23.53 o
  17   5   2      382.40      359.28     23.80 o
  19   5   2     1780.60     1761.93     99.26 o
 -20   6   2     1381.79     1490.84     65.76 o
 -18   6   2       18.73       12.27     26.48 o
 -16   6   2       19.58       31.92      9.93 o
 -14   6   2       14.45       34.53     17.01 o
 -12   6   2      579.56      654.79     41.47 o
 -10   6   2     2782.01     2820.28    117.23 o
  -8   6   2      876.48      874.15     36.49 o
  -6   6   2     8950.26     8828.46    259.66 o
  -4   6   2     4462.81     4437.17    121.10 o
  -2   6   2      374.23      406.48     25.97 o
   0   6   2     2692.64     2754.19     71.55 o
   2   6   2     1608.61     1466.09     32.99 o
   4   6   2       32.99       26.78      6.92 o
   6   6   2     4215.84     4118.60     81.95 o
   8   6   2      720.07      681.76     30.96 o
  10   6   2      172.21      160.75     16.11 o
  12   6   2     2049.09     1921.55     63.67 o
  14   6   2     3992.40     4021.90    149.54 o
  16   6   2     1578.81     1703.10     66.51 o
  18   6   2      244.97      300.42     25.58 o
 -17   7   2     2507.25     2628.23     97.14 o
 -15   7   2       64.40       54.16     14.54 o
 -13   7   2     1787.55     1563.34     55.79 o
 -11   7   2     4792.31     4537.46    148.44 o
  -9   7   2     2625.94     2344.23     79.19 o
  -7   7   2     1814.64     1818.85     55.41 o
  -5   7   2     4874.22     4749.91    146.59 o
  -3   7   2     1238.25     1187.49     45.83 o
  -1   7   2     6009.23     5846.48    224.65 o
   1   7   2      157.42      149.54     14.72 o
   3   7   2      954.19      994.89     97.65 o
   5   7   2     1990.99     2010.86    104.27 o
   7   7   2      920.37      977.33     36.25 o
   9   7   2       81.45       69.33     12.42 o
  11   7   2     2170.55     2155.54     69.35 o
  13   7   2      134.44      133.17     15.24 o
  15   7   2     1571.08     1510.48     47.41 o
 -12   8   2       52.73       21.19     10.46 o
 -10   8   2     1721.58     1634.22     56.92 o
  -8   8   2       11.73        8.85     15.32 o
  -6   8   2     3052.03     2930.28     84.84 o
  -4   8   2      749.85      742.47     37.37 o
  -2   8   2     1195.41     1294.86    154.55 o
   0   8   2     2215.30     2321.12    193.81 o
   2   8   2      267.29      245.85    149.91 o
   4   8   2       16.75        9.94     29.12 o
   6   8   2      972.05     1050.43    536.33 o
   8   8   2       36.09        4.42     14.67 o
  10   8   2     4364.92     4472.81    548.30 o
  -5   9   2      666.56      769.39    100.38 o
  -3   9   2      121.16       63.56     49.36 o
  -1   9   2     1329.32     1407.00     75.27 o
   1   9   2       79.56       48.74     20.07 o
   3   9   2      305.05      252.62     59.70 o
 -25   1   3     1162.61     1157.34     40.03 o
 -23   1   3      388.65      381.69     16.55 o
 -21   1   3      197.92      174.74     13.66 o
 -19   1   3      228.14      229.58     11.50 o
 -17   1   3       94.35       92.86      8.46 o
 -15   1   3      154.46      232.52      7.20 o
 -13   1   3     6329.12     6298.26     62.24 o
 -11   1   3     6509.65     6625.07     59.94 o
  -9   1   3     6332.50     6043.96     48.72 o
  -7   1   3     7354.68     6860.87     68.01 o
  -5   1   3      412.66      476.23      6.91 o
  -3   1   3     3186.99     3142.26     32.67 o
  -1   1   3    17863.25    19251.01    205.24 o
   1   1   3    18998.58    18200.34    197.45 o
   3   1   3    49781.81    48333.18    599.18 o
   5   1   3     8869.07     8975.62     82.95 o
   7   1   3      183.56      198.40      9.58 o
   9   1   3     1250.89     1191.53     14.82 o
  11   1   3    10491.15    11292.13    110.87 o
  13   1   3     5460.97     5438.65     69.83 o
  15   1   3      206.56      247.11     11.85 o
  17   1   3     1717.79     1658.88     32.57 o
  19   1   3     1159.04     1229.84     30.51 o
  21   1   3      271.18      249.36     14.79 o
  23   1   3      666.65      665.47     19.13 o
 -26   2   3        1.42        5.02     18.57 o
 -24   2   3     1050.70     1143.26     44.23 o
 -22   2   3        9.15       15.57      6.55 o
 -20   2   3      627.28      557.38     27.41 o
 -18   2   3     3330.52     3170.05     93.77 o
 -16   2   3     1193.03     1088.00     31.11 o
 -14   2   3     5468.33     5012.07     66.75 o
 -12   2   3    10383.76     9858.20    116.51 o
 -10   2   3     1066.89      997.89      9.83 o
  -8   2   3    42326.38    42801.48    575.86 o
  -6   2   3    10304.59    10367.35     86.61 o
  -4   2   3    31366.48    31198.29    362.31 o
  -2   2   3     6159.22     5819.59     48.71 o
   0   2   3    23298.18    24443.23    288.38 o
   2   2   3      758.76      712.92     11.31 o
   4   2   3    16609.59    16752.52    164.77 o
   6   2   3     2065.86     1835.80     24.60 o
   8   2   3    42039.34    42119.07    540.07 o
  10   2   3     7791.23     7764.65     73.51 o
  12   2   3    10014.21     9445.09    118.82 o
  14   2   3       77.55       75.26      7.62 o
  16   2   3      279.33      306.06     12.96 o
  18   2   3     6416.32     6388.56    113.29 o
  20   2   3      526.03      532.14     25.47 o
  22   2   3      300.97      291.40     14.27 o
 -25   3   3     1293.59     1282.77     41.70 o
 -23   3   3     2033.59     2229.30     62.07 o
 -21   3   3      154.79      173.82     18.60 o
 -19   3   3     5489.10     5566.30    147.79 o
 -17   3   3     2601.75     2578.48     82.92 o
 -15   3   3     4622.49     4399.61    157.04 o
 -13   3   3    24973.88    25266.99    518.72 o
 -11   3   3        4.61       16.17      3.87 o
  -9   3   3    15130.25    15087.66    168.87 o
  -7   3   3     3001.53     2553.61     22.27 o
  -5   3   3     7390.34     7953.26     76.53 o
  -3   3   3     5944.29     5284.04     49.68 o
  -1   3   3    21695.46    21638.38    291.67 o
   1   3   3    10327.55    10587.46    110.37 o
   3   3   3    12853.79    12809.91    134.91 o
   5   3   3        2.23        9.30      2.38 o
   7   3   3    15297.17    14404.28    150.65 o
   9   3   3    15378.95    14958.99    207.50 o
  11   3   3      545.20      516.25     16.54 o
  13   3   3    10858.72    10482.83    178.14 o
  15   3   3      624.93      679.45     20.70 o
  17   3   3     2724.81     2661.74     61.89 o
  19   3   3     1782.02     1807.54     43.15 o
  21   3   3     1068.12      958.38     74.70 o
 -24   4   3     4173.22     4237.63    101.54 o
 -22   4   3      201.08      195.41     19.03 o
 -20   4   3     1595.99     1651.71     74.77 o
 -18   4   3     4368.75     4244.98    197.09 o
 -16   4   3      834.08      809.61     39.94 o
 -14   4   3    11376.60    11591.95    259.50 o
 -12   4   3     9984.98     9739.04    297.69 o
 -10   4   3     8283.46     8214.64    177.18 o
  -8   4   3    21305.91    20583.55    300.90 o
  -6   4   3     6975.00     6300.46     79.92 o
  -4   4   3     3549.30     3582.12     42.24 o
  -2   4   3       70.91       41.84      5.96 o
   0   4   3     3293.89     3587.31     43.90 o
   2   4   3    98785.43    96217.72   2123.19 o
   4   4   3      366.79      211.20      9.55 o
   6   4   3     3077.43     3388.69     45.10 o
   8   4   3    11855.44    11036.71    206.86 o
  10   4   3      171.42      187.95     11.89 o
  12   4   3     9239.86     8814.07    190.87 o
  14   4   3    16373.86    16309.30    366.37 o
  16   4   3      290.98      325.17     13.16 o
  18   4   3     2714.21     2618.00     79.01 o
  20   4   3      777.59      764.27     26.35 o
 -21   5   3      729.45      896.43     52.83 o
 -19   5   3     3630.72     3684.56    150.71 o
 -17   5   3      703.31      697.03     53.54 o
 -15   5   3      128.09      140.80     20.31 o
 -13   5   3     6024.59     5927.60    203.33 o
 -11   5   3      960.41      912.82     43.23 o
  -9   5   3     7084.90     7055.02    189.69 o
  -7   5   3     5109.74     5170.59    145.07 o
  -5   5   3     2149.85     2066.30     35.37 o
  -3   5   3    17462.40    17846.97    282.51 o
  -1   5   3     4714.10     4697.27     67.58 o
   1   5   3     1647.41     1579.55     27.81 o
   3   5   3     6779.30     6538.79    121.24 o
   5   5   3      601.15      571.74     20.31 o
   7   5   3     9735.74     9229.07    181.44 o
   9   5   3     6179.44     6276.21    117.03 o
  11   5   3       10.47       14.92      6.76 o
  13   5   3     5087.05     4913.19    125.33 o
  15   5   3      369.53      401.88     30.27 o
  17   5   3      987.81     1067.90     45.68 o
  19   5   3     2965.40     3074.80    261.15 o
 -20   6   3      202.68      210.91     27.36 o
 -18   6   3       73.44       73.30     22.36 o
 -16   6   3      168.58      144.33     21.97 o
 -14   6   3     3736.53     3862.07    101.89 o
 -12   6   3      892.06      906.75     38.58 o
 -10   6   3        8.57        5.03     10.19 o
  -8   6   3     1953.29     2021.57     78.12 o
  -6   6   3      884.67      828.35     36.72 o
  -4   6   3     3075.02     3048.83     89.33 o
  -2   6   3    13850.51    14391.04    368.17 o
   0   6   3     2851.14     3018.14     97.66 o
   2   6   3    13517.65    13463.75    330.16 o
   4   6   3        3.69        5.12      7.97 o
   6   6   3      267.76      261.13     15.44 o
   8   6   3     4916.78     4851.51     91.15 o
  10   6   3     1975.61     2076.88     61.69 o
  12   6   3      927.85      828.86     36.46 o
  14   6   3      454.35      534.86     29.69 o
  16   6   3      202.03      138.48     22.16 o
 -17   7   3      176.89      191.45     25.56 o
 -15   7   3      627.10      594.00     31.00 o
 -13   7   3     2299.48     2154.78     73.07 o
 -11   7   3      855.92      881.51     42.59 o
  -9   7   3     2013.27     1956.24     86.84 o
  -7   7   3     1110.90     1136.32     51.82 o
  -5   7   3        3.72       10.79     11.15 o
  -3   7   3      117.79      110.63     17.36 o
  -1   7   3      110.87      121.65     16.45 o
   1   7   3     2116.34     2058.95     63.82 o
   3   7   3     3302.78     3091.15    115.32 o
   5   7   3      278.15      353.49     44.56 o
   7   7   3      831.06      864.27     62.17 o
   9   7   3        2.92        4.86      5.73 o
  11   7   3      163.00      167.45     18.01 o
  13   7   3     1312.28     1305.49     43.80 o
 -12   8   3      125.90       80.43     25.06 o
 -10   8   3      388.48      368.22     27.31 o
  -8   8   3       90.70       69.58     15.12 o
  -6   8   3      203.66      156.32     14.28 o
  -4   8   3       61.29       47.75     14.60 o
  -2   8   3       69.08       54.14     10.81 o
   0   8   3      132.20       89.90     69.84 o
   2   8   3       23.71       22.76     26.68 o
   4   8   3       19.58       21.38     18.78 o
   6   8   3        1.29        0.40      8.96 o
   8   8   3       66.95       -1.38     10.14 o
  10   8   3      634.46      525.83    129.82 o
  -5   9   3        8.40       11.61     51.94 o
  -3   9   3        0.29       -1.48     16.96 o
  -1   9   3        0.55        1.17      9.72 o
   1   9   3       87.61      120.17     32.24 o
 -26   0   4     2190.17     2273.22     82.41 o
 -24   0   4       53.87       34.96     15.53 o
 -22   0   4     1483.75     1512.34     97.94 o
 -20   0   4      909.06      905.02     31.70 o
 -18   0   4     5247.01     5203.12    127.33 o
 -16   0   4    28732.32    27798.62    677.72 o
 -14   0   4    12691.05    11854.77    208.81 o
 -12   0   4    15343.70    16500.98    304.60 o
 -10   0   4    21039.95    21229.28    321.23 o
  -8   0   4    34798.06    34900.29    583.65 o
  -6   0   4   149621.11   147022.06   4598.43 o
  -4   0   4     2797.37     2614.98     38.38 o
  -2   0   4    33547.91    34385.48    915.78 o
   0   0   4    11965.58    12597.75    199.18 o
   2   0   4     6281.73     6385.66     89.00 o
   4   0   4     5671.04     6018.71     89.03 o
   6   0   4    74918.66    72940.57   1576.34 o
   8   0   4      456.94      576.26     15.47 o
  10   0   4    36165.57    35972.30    665.27 o
  12   0   4    19349.29    19403.54    383.62 o
  14   0   4     9359.36     9689.36    208.52 o
  16   0   4      283.00      302.25     15.52 o
  18   0   4     2715.65     2805.19     79.56 o
  20   0   4     7857.82     7916.41    207.49 o
  22   0   4     7251.63     7533.07    188.03 o
 -25   1   4      885.14      919.79     36.22 o
 -23   1   4     3151.13     2905.85    107.24 o
 -21   1   4     6000.46     5863.78    141.73 o
 -19   1   4      942.15      811.52     25.05 o
 -17   1   4     6197.91     5785.14    121.05 o
 -15   1   4     8791.68     8195.83    102.73 o
 -13   1   4      923.25     1463.08     18.50 o
 -11   1   4   104501.84   107124.32   1908.36 o
  -9   1   4     1437.31     1121.20     15.80 o
  -7   1   4     2609.52     2451.29     21.93 o
  -5   1   4    21743.12    20413.94    233.51 o
  -3   1   4     1257.19     1429.93     18.09 o
  -1   1   4    30276.91    30998.46    453.40 o
   1   1   4   115202.39   114215.26   1928.76 o
   3   1   4     2657.03     3099.48     32.39 o
   5   1   4    54917.32    54152.64    706.39 o
   7   1   4     1394.31     1099.91     16.78 o
   9   1   4     8814.12     8765.93     84.36 o
  11   1   4    19107.56    19747.13    225.71 o
  13   1   4       15.64       23.80      7.74 o
  15   1   4    16887.84    17029.61    278.59 o
  17   1   4     5518.85     5662.29     91.99 o
  19   1   4      576.10      503.66     19.12 o
  21   1   4     4876.60     5178.72    100.08 o
  23   1   4      998.09      967.05     30.93 o
 -26   2   4     1398.51     1577.70     66.95 o
 -24   2   4       87.46      106.25     12.77 o
 -22   2   4     1927.07     1909.36     81.22 o
 -20   2   4     1813.41     1768.35     68.33 o
 -18   2   4      196.69      165.07     11.84 o
 -16   2   4      610.46      645.99    130.75 o
 -14   2   4       23.55       40.61      9.43 o
 -12   2   4    11771.13    11170.12    130.45 o
 -10   2   4    44497.04    43442.96    566.47 o
  -8   2   4     1395.80     1419.18     11.01 o
  -6   2   4      141.01      129.60      2.89 o
  -4   2   4       11.05       23.90      2.86 o
  -2   2   4     3743.93     3848.39     33.63 o
   0   2   4    34805.23    36551.16    454.97 o
   2   2   4    22340.62    23242.73    263.56 o
   4   2   4    34022.52    35608.55    435.01 o
   6   2   4     3654.52     3081.75     29.23 o
   8   2   4       26.82       51.91      5.83 o
  10   2   4    11098.70    11369.25    134.45 o
  12   2   4     1264.79     1168.47     18.57 o
  14   2   4      696.18      634.16     16.31 o
  16   2   4      904.74      847.47     20.97 o
  18   2   4      961.83      972.85     20.76 o
  20   2   4      557.16      579.41     16.67 o
  22   2   4      609.54      661.66     23.84 o
 -25   3   4      177.14      190.09     18.43 o
 -23   3   4      199.98      196.07     30.11 o
 -21   3   4      493.88      496.21     32.88 o
 -19   3   4       13.90       13.55     10.56 o
 -17   3   4     2749.04     2862.89     79.01 o
 -15   3   4     9946.96     9919.93    372.81 o
 -13   3   4     3876.99     3687.44     69.12 o
 -11   3   4      394.34      357.76     10.59 o
  -9   3   4     3303.07     3546.78     41.37 o
  -7   3   4    16243.20    16514.72    204.91 o
  -5   3   4    30550.54    31929.58    415.77 o
  -3   3   4    14925.58    16027.72    187.40 o
  -1   3   4     7226.55     7827.82     73.23 o
   1   3   4      480.35      400.20      6.88 o
   3   3   4      377.34      420.66     10.85 o
   5   3   4    18387.82    19733.98    230.97 o
   7   3   4     4543.16     4896.07     68.51 o
   9   3   4     1616.50     1395.61     19.92 o
  11   3   4      763.70      658.88     17.63 o
  13   3   4      559.07      495.02     17.66 o
  15   3   4     1313.17     1409.54     32.10 o
  17   3   4      491.03      424.46     16.83 o
  19   3   4      427.30      416.72     13.83 o
  21   3   4     5347.92     5204.51    322.56 o
 -24   4   4       30.31       25.51     15.00 o
 -22   4   4        0.05        1.33     10.45 o
 -20   4   4      143.50      125.94     14.85 o
 -18   4   4      416.47      391.14     28.97 o
 -16   4   4      343.49      379.79     40.84 o
 -14   4   4     1545.43     1518.37     58.40 o
 -12   4   4      377.73      362.86     25.04 o
 -10   4   4       20.09       27.31      6.09 o
  -8   4   4      975.13      972.65     14.39 o
  -6   4   4     5490.53     6371.74     80.70 o
  -4   4   4      372.49      388.64     10.56 o
  -2   4   4     1079.99     1209.86     21.60 o
   0   4   4     7080.36     7285.14     91.08 o
   2   4   4     2119.50     2117.73     30.58 o
   4   4   4     1284.12     1334.40     22.35 o
   6   4   4     2376.91     2574.23     42.00 o
   8   4   4       77.21       88.33      8.50 o
  10   4   4      368.52      346.56     14.65 o
  12   4   4        2.91       19.51      5.75 o
  14   4   4      702.42      760.16     17.77 o
  16   4   4      208.71      221.98     11.72 o
  18   4   4      118.41      125.89      8.61 o
  20   4   4       72.12       28.87     12.86 o
 -21   5   4        0.02        6.70      4.18 o
 -19   5   4       27.00       39.39     36.85 o
 -17   5   4      350.06      428.51     43.49 o
 -15   5   4     1641.69     1674.89     61.25 o
 -13   5   4      206.48      195.92     25.42 o
 -11   5   4       27.73       35.01     16.45 o
  -9   5   4      750.77      760.44     52.31 o
  -7   5   4     4115.25     4055.45     74.71 o
  -5   5   4     2940.70     2998.26     49.48 o
  -3   5   4     1455.54     1464.01     27.00 o
  -1   5   4      700.94      746.84     19.82 o
   1   5   4      802.94      744.87     26.46 o
   3   5   4     4194.51     4057.86     77.51 o
   5   5   4     5328.44     5319.91    125.52 o
   7   5   4      576.80      552.61     19.39 o
   9   5   4      911.12      841.52     27.06 o
  11   5   4        8.30        7.83      6.00 o
  13   5   4        8.21       24.50      6.65 o
  15   5   4      251.74      244.23     16.34 o
  17   5   4      242.49      236.24     23.49 o
  19   5   4      104.40       70.10     27.20 o
 -20   6   4     1219.00     1350.72     65.71 o
 -18   6   4        0.75        7.14     14.65 o
 -16   6   4       69.90       52.39      9.79 o
 -14   6   4      414.39      316.84     28.38 o
 -12   6   4     5116.87     5307.93    140.26 o
 -10   6   4     5613.75     5750.25    154.91 o
  -8   6   4      282.83      291.97     30.53 o
  -6   6   4      642.78      645.81     43.57 o
  -4   6   4      920.23      974.22     45.52 o
  -2   6   4     3748.64     3924.67    138.22 o
   0   6   4     4479.11     4577.09    114.81 o
   2   6   4    18422.80    18747.58    474.78 o
   4   6   4     5655.70     5130.74    130.01 o
   6   6   4      815.27      754.34     28.16 o
   8   6   4      196.64      210.27     12.51 o
  10   6   4     1710.70     1559.06     40.86 o
  12   6   4        5.78       13.94      8.50 o
  14   6   4      525.27      399.08     32.66 o
  16   6   4     2082.80     2010.68     58.60 o
 -17   7   4     1880.00     2029.87     84.36 o
 -15   7   4       46.13       48.10     15.10 o
 -13   7   4       46.45       53.07     22.55 o
 -11   7   4     4635.77     4514.58    137.68 o
  -9   7   4      638.43      617.48     40.34 o
  -7   7   4     2742.92     2662.61     94.35 o
  -5   7   4     1074.04     1033.45     60.73 o
  -3   7   4      120.89      113.26     18.83 o
  -1   7   4       44.77       57.07     26.27 o
   1   7   4      639.42      679.43     48.50 o
   3   7   4        6.74       13.11      9.92 o
   5   7   4     5080.13     4952.00    138.29 o
   7   7   4      275.84      295.52     69.70 o
   9   7   4     1932.65     1821.10    132.08 o
  11   7   4     2066.14     1932.13     46.50 o
  13   7   4      108.18      101.57     55.87 o
 -12   8   4      492.82      431.73     44.37 o
 -10   8   4        6.60        5.94     16.30 o
  -8   8   4        5.37       19.15     12.03 o
  -6   8   4     5729.22     5632.45    177.23 o
  -4   8   4     2032.57     2065.68     63.38 o
  -2   8   4      187.64      181.48     17.26 o
   0   8   4     1486.08     1352.48     76.30 o
   2   8   4      511.27      378.71    241.01 o
   4   8   4     3685.71     3783.84    143.43 o
   6   8   4     1308.73     1498.83     65.22 o
   8   8   4      184.99      126.03     66.64 o
  10   8   4      838.87      746.58    156.30 o
  -3   9   4      288.96      326.80     77.53 o
  -1   9   4      690.49      766.29     53.89 o
 -27   1   5      568.58      653.45     38.24 o
 -25   1   5     1926.69     1884.46     67.49 o
 -23   1   5     2957.31     3042.78    160.57 o
 -21   1   5     1768.37     1573.52     45.45 o
 -19   1   5       51.71      100.12     24.76 o
 -17   1   5        6.56       10.61      6.35 o
 -15   1   5     4846.64     4382.21     62.23 o
 -13   1   5     5695.34     5375.17     58.79 o
 -11   1   5    15498.43    17121.64    184.87 o
  -9   1   5     3212.99     3451.57     31.99 o
  -7   1   5      267.82      269.73      9.72 o
  -5   1   5      656.96      849.54     11.22 o
  -3   1   5    15555.52    16408.12    177.90 o
  -1   1   5     2515.97     2432.52     26.47 o
   1   1   5    33698.05    34048.91    432.56 o
   3   1   5    16433.21    16169.61    218.59 o
   5   1   5     1365.82     1032.43     13.89 o
   7   1   5        1.95       12.56      4.41 o
   9   1   5     1443.19     1507.29     18.86 o
  11   1   5       89.38       62.73      8.38 o
  13   1   5     5622.48     5440.31     79.09 o
  15   1   5     3877.20     3814.28     57.40 o
  17   1   5      231.99      253.84     11.02 o
  19   1   5      109.17      117.81     11.44 o
  21   1   5      539.18      597.65     25.19 o
 -26   2   5      147.84      179.13     25.80 o
 -24   2   5       20.54       28.56      8.95 o
 -22   2   5       33.03       55.89     12.88 o
 -20   2   5     3255.31     3332.22     89.25 o
 -18   2   5    22041.53    21779.32    728.83 o
 -16   2   5     2409.54     5161.20   2301.43 o
 -14   2   5     4979.61     4705.85     63.52 o
 -12   2   5      756.48      596.48     11.23 o
 -10   2   5     8459.57     8692.29     84.59 o
  -8   2   5    16769.43    17392.98    172.39 o
  -6   2   5     2276.91     2324.27     24.81 o
  -4   2   5    24783.42    23754.30    275.71 o
  -2   2   5    12022.87    11587.10    140.08 o
   0   2   5      756.66      660.35     12.41 o
   2   2   5    23842.15    24999.13    268.33 o
   4   2   5     2162.70     2437.17     24.98 o
   6   2   5     1035.95      735.43     15.89 o
   8   2   5    38319.07    39543.32    528.92 o
  10   2   5     6628.79     6456.68    105.12 o
  12   2   5      389.53      421.37     14.72 o
  14   2   5     3966.03     3918.38     72.82 o
  16   2   5     4842.22     4793.46     69.35 o
  18   2   5     1465.22     1422.88     32.65 o
  20   2   5     1925.91     1871.81     43.80 o
  22   2   5       21.38       12.86      5.52 o
 -25   3   5     1746.45     1721.77    115.51 o
 -23   3   5      272.21      390.99     66.46 o
 -21   3   5       27.92       42.80     12.76 o
 -19   3   5     7056.95     7263.46    276.66 o
 -17   3   5     1533.91     1469.62     55.17 o
 -15   3   5     5063.69     4938.88    181.91 o
 -13   3   5     7142.44     7011.10    136.81 o
 -11   3   5      147.26      227.15      8.87 o
  -9   3   5    14555.65    14849.34    241.12 o
  -7   3   5     5082.00     4684.55     61.27 o
  -5   3   5      218.12      370.70     13.71 o
  -3   3   5    15324.53    14794.02    158.23 o
  -1   3   5    16810.78    17497.86    190.58 o
   1   3   5     9304.92     9851.15     97.12 o
   3   3   5    17282.56    17035.88    194.94 o
   5   3   5        0.52       15.00      3.42 o
   7   3   5     8002.19     7602.13     83.38 o
   9   3   5     6061.84     5759.88    109.01 o
  11   3   5        2.10       11.26      6.68 o
  13   3   5     8347.09     7924.20    131.87 o
  15   3   5     3384.70     3359.60     56.50 o
  17   3   5     5599.21     5512.95     99.05 o
  19   3   5     2529.89     2599.55     57.63 o
  21   3   5      689.05      488.30    323.87 o
 -24   4   5     3922.56     4440.10    119.27 o
 -22   4   5     3589.23     3600.42     99.13 o
 -20   4   5      359.85      379.67     36.93 o
 -18   4   5     2135.96     2081.89     59.05 o
 -16   4   5     4629.87     4947.22    193.76 o
 -14   4   5    22714.46    22987.26    889.93 o
 -12   4   5     5336.15     5412.69    230.79 o
 -10   4   5      503.32      423.33     11.60 o
  -8   4   5    14679.01    14064.51    221.80 o
  -6   4   5     1019.17      979.61     12.72 o
  -4   4   5     4006.33     3976.73     51.77 o
  -2   4   5    14123.62    14763.79    206.26 o
   0   4   5      557.42      695.22     13.40 o
   2   4   5    31011.34    30636.38    505.07 o
   4   4   5    17101.90    16319.70    225.33 o
   6   4   5      876.59      839.97     22.50 o
   8   4   5     4094.86     4170.84    167.47 o
  10   4   5       13.17       19.29      7.63 o
  12   4   5    13620.36    13183.42    228.15 o
  14   4   5    10968.54    10736.18    183.05 o
  16   4   5      170.42      202.01     12.69 o
  18   4   5     2604.39     2502.81     43.42 o
  20   4   5      664.91      735.08     39.61 o
 -23   5   5      152.24      159.60     21.75 o
 -21   5   5      241.77      300.13     18.04 o
 -19   5   5     6861.07     7217.91    284.14 o
 -17   5   5     4984.99     5107.77    206.65 o
 -15   5   5     1299.03     1398.00     41.07 o
 -13   5   5     2468.56     2505.67     67.60 o
 -11   5   5      581.63      665.08     33.48 o
  -9   5   5     6170.92     6323.42    161.13 o
  -7   5   5     5829.06     5720.41    103.02 o
  -5   5   5        0.63        0.58      3.08 o
  -3   5   5     8200.67     7780.15    142.03 o
  -1   5   5    13693.84    13822.38    313.97 o
   1   5   5     6260.68     6329.23    133.64 o
   3   5   5     2570.86     2597.91     83.46 o
   5   5   5       65.19       42.84     10.15 o
   7   5   5    10098.05    10085.75    338.64 o
   9   5   5     7968.05     7796.94    264.41 o
  11   5   5        9.03        9.60      7.10 o
  13   5   5     1519.34     1426.64     30.47 o
  15   5   5      134.95      152.60     13.78 o
  17   5   5     2723.25     2730.51     79.39 o
 -20   6   5     1080.11     1237.72     61.79 o
 -18   6   5     2667.44     2874.45    120.62 o
 -16   6   5       89.68       54.17     22.79 o
 -14   6   5     1204.62     1178.16     44.49 o
 -12   6   5     1832.43     1526.04     77.63 o
 -10   6   5     1250.33     1421.68     53.25 o
  -8   6   5     1283.21     1216.81     49.77 o
  -6   6   5     3322.37     3091.43     95.40 o
  -4   6   5     5343.70     5469.03    166.88 o
  -2   6   5     4822.71     4860.56    121.70 o
   0   6   5      272.50      259.88     25.08 o
   2   6   5    21361.53    21840.53    559.92 o
   4   6   5      139.06      148.54     18.21 o
   6   6   5      986.97      934.93     39.55 o
   8   6   5     3098.45     2992.37     79.60 o
  10   6   5      591.84      586.60     18.03 o
  12   6   5      177.09      174.93      9.63 o
  14   6   5      845.88      947.50     43.69 o
  16   6   5        3.34        1.95      5.46 o
 -17   7   5      156.94      166.78     27.06 o
 -15   7   5     1000.77     1067.87     90.54 o
 -13   7   5      998.96      948.01     46.11 o
 -11   7   5      345.60      333.76     32.73 o
  -9   7   5      258.92      248.40     29.37 o
  -7   7   5      290.64      249.07     29.07 o
  -5   7   5       96.29      130.18     21.88 o
  -3   7   5      354.94      434.61     31.42 o
  -1   7   5       18.22       30.75     14.87 o
   1   7   5     1136.06     1017.15     54.35 o
   3   7   5     1566.53     1600.60     64.17 o
   5   7   5     1529.91     1394.32     43.60 o
   7   7   5       31.40       28.10      9.27 o
   9   7   5      160.27      186.09     21.66 o
  11   7   5      462.35      397.43     36.89 o
  13   7   5     1314.70     1484.86    132.66 o
 -12   8   5      280.88      280.25     25.29 o
 -10   8   5      169.59      137.69     21.09 o
  -8   8   5      129.27      100.35     19.21 o
  -6   8   5      208.90      215.30     23.71 o
  -4   8   5       34.36       31.61     12.30 o
  -2   8   5      268.82      248.72     21.44 o
   0   8   5      381.57      294.32     19.70 o
   2   8   5      156.25      129.16     38.99 o
   4   8   5     1180.22     1013.56     90.33 o
   6   8   5      271.20      237.03    127.18 o
   8   8   5     1169.31     1051.58     39.42 o
 -26   0   6      697.39      692.71     59.08 o
 -24   0   6        8.64       15.12     13.45 o
 -22   0   6     4772.60     5081.77    186.18 o
 -18   0   6      137.31      117.28     21.41 o
 -16   0   6    14928.01    13693.72    341.00 o
 -14   0   6      627.03      584.08     17.35 o
 -12   0   6     6940.57     7295.97    100.94 o
 -10   0   6     2494.28     2116.15     29.64 o
  -8   0   6    11260.58    11108.82    161.07 o
  -6   0   6    31358.53    31389.65    524.64 o
  -4   0   6   155687.03   157494.83   3822.69 o
  -2   0   6    14423.42    14964.28    229.99 o
   0   0   6    39326.54    40393.90    900.90 o
   2   0   6    12400.32    13191.19    168.28 o
   4   0   6    97083.16    96132.66   1951.06 o
   6   0   6      522.31      259.46     10.67 o
   8   0   6    14796.33    16006.72    249.08 o
  10   0   6    13338.49    14004.14    273.19 o
  12   0   6     8655.15     8809.96    184.92 o
  14   0   6     2962.36     3068.77     73.05 o
  16   0   6    17853.35    18480.25    439.55 o
  18   0   6       22.75       27.43      7.22 o
  20   0   6     3339.05     3594.42     92.77 o
  22   0   6     1494.65     1590.64     50.69 o
 -27   1   6     3017.23     3365.95    119.57 o
 -25   1   6     1480.34     1883.34     85.49 o
 -23   1   6     2535.74     2076.23     79.95 o
 -21   1   6     1920.93     2194.28     47.67 o
 -19   1   6      122.07       82.64     14.61 o
 -17   1   6    11507.55    11496.79    246.25 o
 -15   1   6     8588.50     7841.26    127.80 o
 -13   1   6     1588.27     1315.65     22.02 o
 -11   1   6    37820.97    38010.02    547.85 o
  -9   1   6     7868.88     7593.25     75.04 o
  -7   1   6     1729.63     1778.23     21.26 o
  -5   1   6    35638.60    36791.39    497.23 o
  -3   1   6      988.71      909.28     11.31 o
  -1   1   6    86451.77    83949.32   1219.45 o
   1   1   6    52517.02    52276.04    720.76 o
   3   1   6    10433.25    11497.35    157.32 o
   5   1   6    18968.34    19334.57    203.23 o
   7   1   6      239.67      218.82      8.07 o
   9   1   6     1464.79     1304.53     17.29 o
  11   1   6    10096.69     9864.44    145.16 o
  13   1   6     2294.80     2280.19     37.69 o
  15   1   6    12863.97    13198.46    216.25 o
  17   1   6     5156.23     5247.56     79.15 o
  19   1   6     1660.12     1679.97     33.76 o
  21   1   6     5302.22     5426.70     94.39 o
 -26   2   6     1759.82     1592.12    101.37 o
 -24   2   6        0.41        6.83      9.09 o
 -22   2   6     1226.81     1185.30     86.88 o
 -20   2   6     5116.08     4489.82    214.48 o
 -18   2   6      170.75      167.44     11.45 o
 -16   2   6     6950.81     6688.73    227.89 o
 -14   2   6      796.27      826.71     14.80 o
 -12   2   6    10612.50    10276.33    129.61 o
 -10   2   6    10264.95     9666.53    109.26 o
  -8   2   6     1532.66     1339.32     12.24 o
  -6   2   6     6623.02     6961.39     68.30 o
  -4   2   6     3220.55     3533.02     32.53 o
  -2   2   6     2927.45     2759.67     24.00 o
   0   2   6    35350.50    34806.60    415.03 o
   2   2   6     2410.34     2274.51     23.11 o
   4   2   6     6107.02     6629.02     64.43 o
   6   2   6       38.21       44.21      7.30 o
   8   2   6      130.35      146.77      6.56 o
  10   2   6     8635.36     8311.13    110.94 o
  12   2   6    11427.82    11506.89    180.86 o
  14   2   6       50.72       66.42      7.73 o
  16   2   6     2305.61     2289.69     35.71 o
  18   2   6     2167.23     2195.19     37.12 o
  20   2   6     1143.71     1166.23     27.02 o
 -25   3   6       81.08      243.09    143.46 o
 -23   3   6     1458.63     2065.72    633.27 o
 -21   3   6     1652.71     1576.28     56.10 o
 -19   3   6       83.56       90.79     21.46 o
 -17   3   6     5516.66     5633.29    459.62 o
 -15   3   6     5418.71     5037.45    125.02 o
 -13   3   6      257.37      257.78     15.98 o
 -11   3   6     6663.99     7118.41    104.05 o
  -9   3   6     5862.90     6322.99     93.54 o
  -7   3   6     1095.57      908.80     11.59 o
  -5   3   6     7366.90     6856.63     66.07 o
  -3   3   6     1333.71      996.24     10.30 o
  -1   3   6       57.58      103.79      7.21 o
   1   3   6      356.83      381.34     13.82 o
   3   3   6    12159.25    12903.05    153.09 o
   5   3   6    17871.38    17958.47    248.25 o
   7   3   6     2323.12     2157.83     25.74 o
   9   3   6      168.98      152.61      8.03 o
  11   3   6     1667.86     1689.73     32.71 o
  13   3   6       73.11       64.32      9.21 o
  15   3   6     1581.00     1556.28     31.17 o
  17   3   6      197.00      239.94     12.93 o
  19   3   6       45.62       51.51      7.51 o
 -24   4   6      230.63      240.41     15.77 o
 -22   4   6       79.90      252.77    107.98 o
 -20   4   6       74.37       77.81     22.34 o
 -18   4   6      123.63      131.86     44.88 o
 -16   4   6      667.71      622.86     26.98 o
 -14   4   6        0.20       21.89     17.92 o
 -12   4   6      432.17      433.64     25.96 o
 -10   4   6     1498.30     1541.23     28.87 o
  -8   4   6      722.26      729.61     13.44 o
  -6   4   6     2691.98     2640.10     29.71 o
  -4   4   6     2019.52     2274.11     32.94 o
  -2   4   6      443.11      444.07     13.43 o
   0   4   6      191.00      209.95     11.38 o
   2   4   6     1878.59     1932.36     44.01 o
   4   4   6      311.92      308.34     12.56 o
   6   4   6       42.68       51.36      8.83 o
   8   4   6        8.14       21.93     12.94 o
  10   4   6      183.23      204.29     12.70 o
  12   4   6      193.47      212.78     10.73 o
  14   4   6       59.52       73.74      7.60 o
  16   4   6       21.40       15.71      6.71 o
  18   4   6      880.46      875.64     37.28 o
 -23   5   6      493.60      581.55     55.99 o
 -21   5   6      211.82      293.17     13.76 o
 -19   5   6      597.62      572.44     73.78 o
 -17   5   6      419.76      437.29     42.89 o
 -15   5   6      714.98      648.56     51.20 o
 -13   5   6      514.65      463.60     24.63 o
 -11   5   6       12.55       29.37     14.54 o
  -9   5   6      708.26      791.87     34.39 o
  -7   5   6     6490.86     6641.21    284.15 o
  -5   5   6     2649.31     2351.62     54.47 o
  -3   5   6      357.63      367.30     53.58 o
  -1   5   6      293.41      310.37     23.64 o
   1   5   6      122.84      120.15     15.79 o
   3   5   6     5633.40     5543.07    202.31 o
   5   5   6      819.90      771.28     37.35 o
   7   5   6       51.40       49.54      9.33 o
   9   5   6      215.83      241.41     15.85 o
  11   5   6       99.17      117.00     11.23 o
  13   5   6      489.04      391.90     14.76 o
  15   5   6      161.92      164.57     11.91 o
  17   5   6     2601.32     2485.67     70.38 o
 -20   6   6      305.78      288.57     31.98 o
 -18   6   6      634.91      730.48     51.46 o
 -16   6   6     3288.65     3386.28    141.05 o
 -14   6   6        7.65       11.70      9.42 o
 -12   6   6     2738.07     2643.12    111.00 o
 -10   6   6      877.09      901.94     44.92 o
  -8   6   6     3548.00     3159.12    100.28 o
  -6   6   6     1307.86     1671.37    144.42 o
  -4   6   6      190.38      200.88     27.21 o
  -2   6   6     4662.95     4511.88    126.89 o
   0   6   6     7981.82     8158.33    216.09 o
   2   6   6     1950.97     1915.73     62.73 o
   4   6   6     2077.37     2018.46     56.82 o
   6   6   6      692.27      696.31     32.18 o
   8   6   6      917.71      866.07     34.72 o
  10   6   6     1360.00     1310.79     46.31 o
  12   6   6      973.25      987.64     21.81 o
  14   6   6      295.97      250.20     29.02 o
 -17   7   6      935.74     1051.90     57.93 o
 -15   7   6      200.86      252.60     32.46 o
 -13   7   6     1344.75     1334.36     70.16 o
 -11   7   6      170.41      310.08     34.78 o
  -9   7   6      551.35      520.37     42.55 o
  -7   7   6      830.68      898.78     50.63 o
  -5   7   6     3059.39     3086.63    139.75 o
  -3   7   6     1857.96     1773.52     96.01 o
  -1   7   6      503.90      544.44     51.16 o
   1   7   6     8638.72     8654.24    208.24 o
   3   7   6     1507.63     1343.67     48.29 o
   5   7   6     1039.76     1098.66     41.35 o
   7   7   6      392.01      366.42     22.68 o
   9   7   6     2042.72     1904.40     67.92 o
  11   7   6     1136.37     1150.97     71.34 o
 -12   8   6      505.04      538.12     30.24 o
 -10   8   6      612.20      644.55     61.10 o
  -8   8   6      322.96      401.62     48.79 o
  -6   8   6     2104.40     2147.25     75.57 o
  -4   8   6     3314.44     3383.10     91.38 o
  -2   8   6      134.28      139.45     25.38 o
   0   8   6     1116.74     1211.93     59.71 o
   2   8   6      914.55      685.30    351.37 o
   4   8   6     8131.50     7955.68    405.73 o
   6   8   6      541.76      710.30     42.24 o
   8   8   6      109.57        2.14     56.46 o
 -27   1   7       86.54     1035.24     81.24 o
 -25   1   7     1451.19     1582.75    438.60 o
 -23   1   7      641.03      563.64     31.73 o
 -19   1   7      474.29      540.34     27.46 o
 -17   1   7      162.48      125.47     11.09 o
 -15   1   7     3881.11     3819.95     63.88 o
 -13   1   7    10838.83    10593.18    148.10 o
 -11   1   7     5872.31     5997.50    115.82 o
  -9   1   7      424.88      484.59      7.50 o
  -7   1   7     1228.52     1279.71     18.14 o
  -5   1   7     6347.36     6403.38     62.74 o
  -3   1   7     8303.28     8311.93     74.43 o
  -1   1   7       63.93      106.54      6.18 o
   1   1   7       35.85       83.72      5.44 o
   3   1   7      365.64      596.04     10.98 o
   5   1   7      253.89      229.67      6.74 o
   7   1   7     1142.54     1177.75     16.48 o
   9   1   7     3770.97     3682.40     48.02 o
  11   1   7        4.99       10.97      5.73 o
  13   1   7     2553.83     2555.11     49.95 o
  15   1   7     1973.05     2040.15     34.71 o
  17   1   7      439.92      424.27     12.81 o
  19   1   7      688.51      617.82     15.89 o
  21   1   7      225.36      225.81     13.91 o
 -26   2   7      229.51      586.55     42.12 o
 -24   2   7     1284.39     1385.35     64.81 o
 -22   2   7      340.19      319.92     14.87 o
 -20   2   7     8532.89     7850.28    274.20 o
 -18   2   7     4457.33     4550.87    154.47 o
 -16   2   7       53.82       78.99      8.97 o
 -14   2   7     1841.29     1686.64     29.26 o
 -12   2   7     1477.55     1633.92     24.00 o
 -10   2   7     3499.53     3282.52     59.64 o
  -8   2   7    22293.10    20675.68    289.05 o
  -6   2   7    13417.25    13876.77    160.23 o
  -4   2   7     9638.55    10345.72    103.16 o
  -2   2   7     3501.32     3243.31     31.13 o
   0   2   7     3564.77     3610.49     33.60 o
   2   2   7    14471.60    14615.99    157.76 o
   4   2   7     3629.66     3425.42     43.84 o
   6   2   7     8014.88     8253.16    134.24 o
   8   2   7     1353.37     1116.87     18.79 o
  10   2   7     2313.04     2195.52     35.22 o
  12   2   7     3821.68     3725.12     60.02 o
  14   2   7     4341.06     4305.50     65.89 o
  16   2   7       18.83       19.85      5.29 o
  18   2   7     2662.91     2743.97     47.07 o
  20   2   7      926.58      977.03     27.48 o
 -25   3   7     1273.84     1207.85    118.47 o
 -23   3   7     2218.63     2300.81     67.17 o
 -21   3   7     1523.07     1471.55     62.95 o
 -19   3   7     2853.55     2985.89    112.58 o
 -17   3   7     1721.94     6029.82    264.46 o
 -15   3   7      468.49      531.77     25.05 o
 -13   3   7     1658.72     1502.17     49.44 o
 -11   3   7     8641.10     9167.66    136.02 o
  -9   3   7    20851.22    21300.99    371.73 o
  -7   3   7    35046.90    34879.80    474.58 o
  -5   3   7     3230.57     3576.62     32.31 o
  -3   3   7    34114.31    35038.82    477.90 o
  -1   3   7      371.54      303.05      7.01 o
   1   3   7     8637.28     8623.88     86.22 o
   3   3   7    14311.58    14408.12    148.73 o
   5   3   7     2205.54     2188.02     40.19 o
   7   3   7     8268.48     7959.99    154.78 o
   9   3   7     5980.30     5619.37     92.50 o
  11   3   7      171.49      156.64     12.11 o
  13   3   7     9622.70     9799.83    171.03 o
  15   3   7     1156.88     1126.83     23.81 o
  17   3   7     2623.46     2768.25     50.96 o
  19   3   7     2103.56     2089.15     44.71 o
 -24   4   7     4312.28     4339.46    147.27 o
 -22   4   7      621.98      624.63     39.06 o
 -20   4   7      949.00     1074.39     36.65 o
 -18   4   7     1199.33     1250.19     65.11 o
 -16   4   7     1963.35     1856.45     94.61 o
 -14   4   7     5264.53     5151.48    242.56 o
 -12   4   7    10759.46    10243.31    350.21 o
 -10   4   7      350.13      403.78     15.45 o
  -8   4   7     4564.29     4539.02     88.04 o
  -6   4   7     3699.42     3785.27     46.58 o
  -4   4   7    45155.67    45391.44    884.24 o
  -2   4   7    18685.49    18991.79    307.32 o
   0   4   7      260.70      270.26     11.67 o
   2   4   7    15052.18    14484.13    609.52 o
   4   4   7     2156.79     2067.65     81.58 o
   6   4   7     1437.41     1433.65     63.47 o
   8   4   7    13085.17    13225.20    381.45 o
  10   4   7     1181.02     1092.39     27.19 o
  12   4   7     4194.68     4042.85     65.13 o
  14   4   7     4582.56     4583.64     74.17 o
  16   4   7     1499.49     1349.80     44.94 o
  18   4   7      642.51      605.45     33.10 o
 -23   5   7     2478.14     2696.41     94.90 o
 -21   5   7      340.23      331.39     34.93 o
 -19   5   7     4023.23     4090.28    160.27 o
 -17   5   7     1182.26     1056.73     62.92 o
 -15   5   7     1392.76     1539.94     79.71 o
 -13   5   7     1940.99     1937.56     83.64 o
 -11   5   7      151.50      189.46     29.95 o
  -9   5   7     8871.44     9224.71    244.52 o
  -7   5   7     9742.71     9891.52    270.87 o
  -5   5   7       99.41      116.77     12.30 o
  -3   5   7     6692.13     6675.40    158.01 o
  -1   5   7     1674.98     1560.47     53.98 o
   1   5   7     2321.80     2334.13     73.00 o
   3   5   7    11443.60    12111.55    486.59 o
   5   5   7      521.32      566.65     34.88 o
   7   5   7     4252.40     4341.93    374.45 o
   9   5   7     5372.48     5227.85    175.40 o
  11   5   7      121.83      131.98     11.77 o
  13   5   7     3086.30     3043.63     54.95 o
  15   5   7      964.64      989.61     23.75 o
  17   5   7     1391.92     1402.82     62.70 o
 -20   6   7     2591.80     2806.60    108.73 o
 -18   6   7     1266.94     1199.40     66.48 o
 -16   6   7      147.80      130.28     28.88 o
 -14   6   7     2060.10     1909.14     59.19 o
 -12   6   7      703.59      666.52     37.60 o
 -10   6   7     1317.14     1299.25     56.40 o
  -8   6   7     9586.04     9696.29    286.98 o
  -6   6   7       53.50       56.43     24.35 o
  -4   6   7      410.27      448.48     37.80 o
  -2   6   7      181.82      207.44     21.77 o
   0   6   7      361.92      385.35     29.12 o
   2   6   7     1348.16     1464.22     52.04 o
   4   6   7     2305.67     2386.54     86.36 o
   6   6   7      129.97      142.26     22.62 o
   8   6   7     2499.06     2577.19     97.90 o
  10   6   7      141.11      140.81     15.95 o
  12   6   7     1269.18     1252.58     45.27 o
  14   6   7     2290.49     2495.55    117.11 o
 -17   7   7      242.20      230.83     30.81 o
 -15   7   7     1403.99     1328.37     74.06 o
 -13   7   7     2527.58     2509.30     93.43 o
 -11   7   7      294.20      277.14     30.67 o
  -9   7   7       82.10       86.42     34.43 o
  -7   7   7       15.41       39.00     19.16 o
  -5   7   7       22.35       30.98     17.64 o
  -3   7   7      846.36      932.24     49.57 o
  -1   7   7     3554.75     3783.29    125.70 o
   1   7   7       94.25       92.27     27.31 o
   3   7   7      230.47      297.42     29.07 o
   5   7   7        8.51        6.86     10.86 o
   7   7   7      614.21      627.85     46.85 o
   9   7   7     1737.42     1651.05     60.93 o
  11   7   7      311.08      213.17     76.02 o
 -12   8   7        3.72        6.08     16.10 o
 -10   8   7       70.18       56.78     17.25 o
  -8   8   7      204.65      193.84     24.91 o
  -6   8   7       70.47       63.47     19.02 o
  -4   8   7       66.29       49.41     15.68 o
  -2   8   7       49.19       44.43     14.86 o
   0   8   7      159.35      112.86     27.25 o
   2   8   7      723.80      569.55    282.46 o
   4   8   7       75.77       47.81     15.27 o
   6   8   7       66.32       28.85     25.84 o
 -20   0   8    14388.85    13657.90    529.89 o
 -18   0   8      129.21      151.33     38.91 o
 -16   0   8     2608.45     2569.72     92.69 o
 -14   0   8     1194.66     1249.02     27.70 o
 -12   0   8     4486.36     3895.47     70.12 o
 -10   0   8    42218.32    43387.96    899.46 o
  -8   0   8     8620.30     9571.29    139.82 o
  -6   0   8    37905.32    37157.80    653.39 o
  -4   0   8    32524.47    32215.36    548.61 o
  -2   0   8    58334.10    61035.32   1246.49 o
   0   0   8    84730.25    83123.73   1724.92 o
   2   0   8     3476.49     3556.25     49.85 o
   4   0   8    22943.42    23518.71    357.21 o
   6   0   8    18628.19    17596.76    260.74 o
   8   0   8      491.28      461.66     27.34 o
  10   0   8     9080.40     9198.47    194.81 o
  12   0   8     3703.82     3742.32     88.63 o
  14   0   8     6484.59     6499.94    138.91 o
  16   0   8     7996.56     8240.14    175.55 o
  18   0   8     1583.85     1622.34     37.74 o
  20   0   8      348.32      446.38     23.78 o
 -27   1   8     2024.12     2028.19    168.48 o
 -25   1   8     2265.94     2344.80     95.54 o
 -19   1   8       65.24       67.67     12.61 o
 -17   1   8     8263.89     8115.40    168.01 o
 -15   1   8     7456.78     6874.27     93.96 o
 -13   1   8       23.67       35.40      3.83 o
 -11   1   8    14421.87    14608.69    199.53 o
  -9   1   8     8290.27     8630.88     90.68 o
  -7   1   8    15324.15    15844.09    174.99 o
  -5   1   8    49800.21    50444.75    721.59 o
  -3   1   8     3376.93     3464.27     32.36 o
  -1   1   8    20614.01    20747.02    216.45 o
   1   1   8     1297.27     1068.52     15.89 o
   3   1   8     3554.60     3967.95     37.84 o
   5   1   8    12134.22    11663.70    113.38 o
   7   1   8     9561.58     9737.02    102.50 o
   9   1   8     4941.20     4804.87     69.54 o
  11   1   8    17485.67    18035.04    304.19 o
  13   1   8      287.67      299.81     15.02 o
  15   1   8     4810.41     4994.54     78.58 o
  17   1   8      216.05      257.58     11.61 o
  19   1   8      970.42      957.92     27.77 o
 -22   2   8     1769.41     1672.41     58.75 o
 -20   2   8      601.47      544.08     39.97 o
 -18   2   8     2802.92     2842.04    169.69 o
 -16   2   8    14430.22    14225.69    374.14 o
 -14   2   8     2044.83     2023.25     30.03 o
 -12   2   8      558.25      553.62     10.61 o
 -10   2   8     9675.03     9557.11    109.89 o
  -8   2   8     4252.57     4414.11     63.86 o
  -6   2   8     7289.18     6870.03     65.12 o
  -4   2   8    35719.19    37183.98    517.79 o
  -2   2   8     4942.85     4982.92     67.62 o
   0   2   8     8563.11     8359.13     77.83 o
   2   2   8     6404.22     6725.65     63.05 o
   4   2   8     4058.76     4124.16     53.40 o
   6   2   8     1543.72     1460.31     19.66 o
   8   2   8     2116.09     2223.95     36.78 o
  10   2   8    16669.98    17607.54    322.08 o
  12   2   8     5977.46     6074.12    102.17 o
  14   2   8     1798.48     1773.81     32.25 o
  16   2   8     5093.50     5246.03     77.09 o
  18   2   8       22.54       20.82      4.33 o
  20   2   8      712.09      790.56     25.62 o
 -25   3   8       24.29       11.25      9.81 o
 -23   3   8      689.11      630.17     31.33 o
 -21   3   8     1800.67     1805.03     69.30 o
 -19   3   8       83.37      425.91    229.35 o
 -17   3   8      272.32      214.34     32.33 o
 -15   3   8      264.14      321.15     20.37 o
 -13   3   8     7146.62     7075.84    245.03 o
 -11   3   8    11026.38    11279.70    172.92 o
  -9   3   8     1519.64     1492.95     25.34 o
  -7   3   8     5178.24     5883.38     93.13 o
  -5   3   8     2161.52     1989.09     20.63 o
  -3   3   8      108.60      168.38      8.59 o
  -1   3   8      751.53      735.72     10.91 o
   1   3   8      739.33      745.56     10.33 o
   3   3   8      356.15      322.98      7.24 o
   5   3   8     2812.09     2658.35     51.56 o
   7   3   8     1381.58     1227.31     22.78 o
   9   3   8       31.64       38.21      6.37 o
  11   3   8     1166.74     1150.74     27.50 o
  13   3   8      135.53      134.87     11.00 o
  15   3   8     2008.20     2128.51     38.64 o
  17   3   8      932.83      989.71     23.69 o
  19   3   8      105.84       93.10      9.50 o
 -24   4   8       28.49       15.12      9.49 o
 -22   4   8       10.40       23.53     22.33 o
 -20   4   8      320.40      601.61    198.50 o
 -18   4   8      118.76      115.58     14.43 o
 -16   4   8      624.91      529.93     42.35 o
 -14   4   8     2774.91     2760.34    126.43 o
 -12   4   8       17.40       33.98     11.51 o
 -10   4   8        5.42       10.94      5.16 o
  -8   4   8     1357.03     1448.68     24.23 o
  -6   4   8      898.83     1002.49     17.26 o
  -4   4   8        0.86       -0.63      2.78 o
  -2   4   8      360.60      363.82     12.47 o
   0   4   8      444.73      427.05     18.78 o
   2   4   8      956.59     1057.99     55.45 o
   4   4   8      158.61      189.81     20.94 o
   6   4   8        6.43       19.41      7.24 o
   8   4   8      676.69      696.59     27.11 o
  10   4   8     1309.56     1300.02     32.65 o
  12   4   8       26.43       40.50      7.10 o
  14   4   8       79.53      112.33      8.66 o
  16   4   8        8.71        3.89      3.22 o
  18   4   8       49.72       33.14     17.97 o
 -23   5   8      516.95      579.80     31.97 o
 -21   5   8     1327.34     1446.55    100.06 o
 -19   5   8      325.45      317.60     34.31 o
 -17   5   8      607.67      612.26     47.25 o
 -15   5   8      158.98      182.59     31.22 o
 -13   5   8      898.14      965.96     41.11 o
 -11   5   8       19.74       35.61     12.79 o
  -9   5   8     8827.54     9500.71    277.19 o
  -7   5   8     2620.37     2681.22     91.36 o
  -5   5   8      629.10      674.62     65.10 o
  -3   5   8      312.67      356.98     20.28 o
  -1   5   8      710.67      748.54     30.93 o
   1   5   8      113.44      133.34     18.08 o
   3   5   8      185.62      270.28     28.07 o
   5   5   8        5.92        1.01      8.86 o
   7   5   8     2038.11     2067.90    111.48 o
   9   5   8     1527.61     1370.85     44.92 o
  11   5   8        2.58       17.52      6.93 o
  13   5   8        2.21        1.09      3.94 o
  15   5   8     3357.79     2987.34    125.79 o
 -20   6   8      284.74      357.12     36.63 o
 -18   6   8      920.11     1040.37     92.10 o
 -16   6   8     3371.28     3718.23    151.81 o
 -14   6   8       92.43      126.34     29.46 o
 -12   6   8       12.07        9.76     12.09 o
 -10   6   8     1251.25     1134.71     53.53 o
  -8   6   8      120.95      171.74     27.81 o
  -6   6   8     4280.20     4659.89    172.76 o
  -4   6   8     2689.10     2945.79    152.70 o
  -2   6   8     1410.58     1381.72     52.55 o
   0   6   8      391.91      378.06     30.65 o
   2   6   8       34.90       55.49     16.55 o
   4   6   8     1228.91     1239.98     50.33 o
   6   6   8      780.28      886.98     57.90 o
   8   6   8      515.33      466.63     31.89 o
  10   6   8     1570.40     1685.43     65.47 o
  12   6   8     1488.41     1341.05     62.87 o
 -17   7   8     2298.63     2506.65    102.86 o
 -15   7   8      280.03      333.87     36.13 o
 -13   7   8       27.67        7.02     13.36 o
 -11   7   8      756.94      875.24     60.44 o
  -9   7   8     2323.88     2196.63     85.10 o
  -7   7   8     2070.31     2156.77     85.61 o
  -5   7   8     3438.35     3554.80    119.52 o
  -3   7   8       43.51       43.00     20.60 o
  -1   7   8     4414.58     4801.56    137.60 o
   1   7   8     2147.42     2204.19     70.74 o
   3   7   8      139.52      119.96     26.83 o
   5   7   8     2012.81     2185.08     82.30 o
   7   7   8      946.28      967.71     46.02 o
   9   7   8     1085.89     1066.66     32.61 o
 -12   8   8     1391.43     1638.37     88.98 o
 -10   8   8     1958.17     2183.10     93.53 o
  -8   8   8      249.12      225.38     27.47 o
  -6   8   8     3056.58     3101.34    154.55 o
  -4   8   8        2.58        6.49     10.41 o
  -2   8   8     1997.09     2110.96     67.59 o
   0   8   8      161.41      215.82     30.57 o
   2   8   8      135.29      128.95     17.54 o
   4   8   8      327.91      289.57     83.51 o
 -27   1   9      293.77     1200.47     38.06 o
 -21   1   9     2950.90     3047.98    339.32 o
 -19   1   9      869.08      955.90     48.29 o
 -17   1   9      801.85      894.42     42.16 o
 -15   1   9      748.38      660.59     16.94 o
 -13   1   9      710.36      593.03      9.75 o
 -11   1   9       97.16       33.37      5.14 o
  -9   1   9     1992.15     2140.77     22.85 o
  -7   1   9     2954.96     3588.17     33.19 o
  -5   1   9     7375.82     7496.64     63.16 o
  -3   1   9     6770.15     6269.20     61.35 o
  -1   1   9    15092.85    15165.80    156.42 o
   1   1   9     3938.53     3813.39     49.83 o
   3   1   9      535.88      566.78      9.82 o
   5   1   9      452.20      447.16      8.87 o
   7   1   9     8706.47     8291.88    109.59 o
   9   1   9     4494.19     4521.90     69.76 o
  11   1   9       26.49       42.13      8.39 o
  13   1   9      636.22      694.17     23.96 o
  15   1   9       51.54       61.67      8.20 o
  17   1   9     1712.91     1641.94     27.40 o
  19   1   9     1044.03      946.68     26.39 o
 -22   2   9       80.24      153.42     29.13 o
 -20   2   9        5.49       -3.12     11.70 o
 -18   2   9      214.77      179.14      9.08 o
 -16   2   9      600.70      618.77     20.22 o
 -14   2   9     4879.42     4988.54     81.91 o
 -12   2   9     3787.71     3936.22     45.91 o
 -10   2   9     4465.14     4239.32     50.99 o
  -8   2   9     9397.01     8941.31    134.80 o
  -6   2   9    10839.41    11282.48    119.30 o
  -4   2   9     2860.75     2830.90     29.98 o
  -2   2   9     5544.19     5842.80     55.48 o
   0   2   9      978.72      869.32     11.76 o
   2   2   9    23690.42    23770.27    266.23 o
   4   2   9    10913.73    10819.99    141.44 o
   6   2   9      675.87      730.97     16.10 o
   8   2   9     1175.42     1105.93     25.28 o
  10   2   9      669.20      657.21     17.87 o
  12   2   9     3561.75     3460.71     57.31 o
  14   2   9     3855.64     3716.08     55.56 o
  16   2   9       30.68       23.82      5.54 o
  18   2   9     1521.88     1502.33     35.95 o
 -23   3   9     2112.21     1944.12     66.83 o
 -21   3   9      413.67      292.84     18.66 o
 -19   3   9     2513.57     2664.55     71.30 o
 -17   3   9     8119.32     8004.53    205.19 o
 -15   3   9     3732.29     3925.81     98.58 o
 -13   3   9    14365.80    14701.88    389.72 o
 -11   3   9       40.15       62.43      8.47 o
  -9   3   9    11408.00    11019.96    168.14 o
  -7   3   9    13206.62    13520.82    259.08 o
  -5   3   9     4789.77     5031.65     57.00 o
  -3   3   9    10586.57    10184.03    108.81 o
  -1   3   9     2129.63     2234.11     25.00 o
   1   3   9     4773.87     4880.72     51.44 o
   3   3   9    25278.93    25858.25    384.72 o
   5   3   9        6.54       22.87      4.63 o
   7   3   9     8828.26     8601.84    140.43 o
   9   3   9     6294.60     5989.19    102.83 o
  11   3   9     3285.00     3127.65     61.78 o
  13   3   9     2758.00     2881.04     54.98 o
  15   3   9     1627.65     1619.42     29.55 o
  17   3   9      896.83      886.69     26.59 o
 -24   4   9      611.71      532.12     20.08 o
 -22   4   9       98.98      119.04     18.51 o
 -20   4   9     3062.08     3097.76     65.92 o
 -18   4   9     4706.26     4687.94    118.19 o
 -16   4   9     3358.91     3263.79     83.36 o
 -14   4   9    10794.23    10645.16    427.74 o
 -12   4   9     6115.45     5760.90    164.25 o
 -10   4   9     2182.83     2196.01     65.63 o
  -8   4   9     9220.88     9128.70    170.63 o
  -6   4   9     2206.60     2086.34     48.33 o
  -4   4   9     7968.23     7794.01    137.25 o
  -2   4   9    16135.73    16304.44    320.57 o
   0   4   9      651.79      613.95     28.21 o
   2   4   9     5094.91     5155.96    141.28 o
   4   4   9     3416.18     3437.03     88.64 o
   6   4   9    14339.13    14539.69    654.96 o
   8   4   9    10287.41    10120.54    195.78 o
  10   4   9     2372.59     2481.15     62.70 o
  12   4   9      505.38      525.53     15.64 o
  14   4   9     1747.48     1722.43     47.53 o
  16   4   9       14.03        5.56      3.19 o
 -23   5   9     1760.36     1780.53     61.66 o
 -21   5   9      189.33      186.91     13.16 o
 -19   5   9       29.71       24.96     28.62 o
 -17   5   9     4183.00     3841.19    150.51 o
 -15   5   9     4876.16     5218.04    205.30 o
 -13   5   9     6537.70     6635.67    254.48 o
 -11   5   9      130.65      155.72     19.13 o
  -9   5   9     9908.37    10226.71    460.16 o
  -7   5   9     3209.23     3256.14    123.67 o
  -5   5   9        3.80       13.29     20.01 o
  -3   5   9     4149.50     4387.66    102.61 o
  -1   5   9      988.54     1031.06     34.24 o
   1   5   9     4349.60     4655.90    110.79 o
   3   5   9    16601.35    17612.76    437.99 o
   5   5   9     1036.80     1019.53     43.52 o
   7   5   9     3000.62     3105.03     82.77 o
   9   5   9     2309.68     2444.68     65.54 o
  11   5   9     1167.68     1037.21     37.07 o
  13   5   9     4109.90     4051.09    155.81 o
  15   5   9     1336.78     1496.33     65.68 o
 -20   6   9       16.74       23.35     13.84 o
 -18   6   9     1152.56      968.92     56.43 o
 -16   6   9       18.85       16.57     17.50 o
 -14   6   9     1642.87     1608.14     82.11 o
 -12   6   9      901.06      943.64     70.20 o
 -10   6   9     2914.50     2830.35     91.57 o
  -8   6   9     1920.64     2036.77     79.23 o
  -6   6   9      419.00      436.28     62.01 o
  -4   6   9      437.43      462.80     52.38 o
  -2   6   9      745.73      781.51     34.69 o
   0   6   9      470.60      502.38     32.42 o
   2   6   9     1474.07     1631.51     58.52 o
   4   6   9     2858.30     3229.89    107.29 o
   6   6   9      231.74      277.39     38.28 o
   8   6   9     3365.65     3408.28    100.50 o
  10   6   9        7.64       20.91      9.55 o
  12   6   9     1528.91     1633.55    122.43 o
 -17   7   9      964.73      902.02     50.10 o
 -15   7   9      112.01       89.96     24.59 o
 -13   7   9      548.77      484.96     33.14 o
 -11   7   9      464.80      435.57     32.06 o
  -9   7   9     2232.12     2211.45     79.47 o
  -7   7   9        5.18        9.47     14.81 o
  -5   7   9       65.82       69.54     19.62 o
  -3   7   9     2533.34     2693.80     96.74 o
  -1   7   9     3143.08     3254.33     99.62 o
   1   7   9        9.15       24.44     16.08 o
   3   7   9        2.38       10.77     14.24 o
   5   7   9      184.28      151.23     30.41 o
   7   7   9     1232.14     1315.71     45.06 o
   9   7   9      433.91      461.91     55.59 o
 -12   8   9      108.72       72.05     21.16 o
 -10   8   9        6.70        5.96      8.32 o
  -8   8   9       21.42       26.22     14.81 o
  -6   8   9        7.98        6.89     11.72 o
  -4   8   9      734.30      766.60     61.13 o
  -2   8   9      487.07      443.19     42.14 o
   0   8   9     1496.76     1411.50     80.09 o
   2   8   9        6.54       14.13     11.21 o
   4   8   9       11.95       10.47     23.32 o
 -26   0  10     3501.85     3657.32    128.94 o
 -24   0  10     1066.84      853.16     45.95 o
 -22   0  10    10333.20     9986.27    420.61 o
 -20   0  10     3442.83     3272.80    122.62 o
 -18   0  10      166.61      207.54     26.69 o
 -16   0  10    17041.30    17892.54    746.93 o
 -14   0  10       15.70       66.78     10.93 o
 -12   0  10    25412.14    25175.01    597.44 o
 -10   0  10    61879.14    63654.61   1921.67 o
  -8   0  10      240.74      396.42     10.10 o
  -6   0  10      144.16      240.22     11.43 o
  -4   0  10    11015.65    12274.34    176.85 o
  -2   0  10    42426.65    41783.68    723.40 o
   0   0  10    35241.03    33301.31    543.28 o
   2   0  10     6057.11     5806.35     73.72 o
   4   0  10    24066.47    24701.24    388.07 o
   6   0  10    11378.55    12150.88    218.13 o
   8   0  10      645.73      611.96     25.07 o
  10   0  10    11402.47    11407.34    251.93 o
  12   0  10     1364.32     1225.34     52.16 o
  14   0  10     1271.87     1464.73     44.32 o
  16   0  10     6854.97     7379.89    183.50 o
  18   0  10     2148.49     2186.94     44.68 o
 -27   1  10     1441.29     1305.48     54.70 o
 -25   1  10      744.33      663.82     31.28 o
 -23   1  10      326.64      397.11     21.13 o
 -21   1  10     6514.61     6427.02    331.26 o
 -19   1  10        0.75       21.65      9.75 o
 -17   1  10     6172.94     5961.16    118.90 o
 -15   1  10    13552.25    13459.70    295.59 o
 -13   1  10     2097.54     1816.94     24.37 o
 -11   1  10     9545.86     9779.79    116.28 o
  -9   1  10      191.77      284.16      8.46 o
  -7   1  10     1465.12     1047.31     14.43 o
  -5   1  10    43009.22    45587.80    644.36 o
  -3   1  10     1741.04     1614.45     20.15 o
  -1   1  10     1400.24     1198.61     14.60 o
   1   1  10    12061.73    12445.67    120.60 o
   3   1  10      582.09      545.69     11.34 o
   5   1  10    26261.71    26530.32    372.33 o
   7   1  10     1780.94     1649.92     30.55 o
   9   1  10     8415.25     9024.22    136.97 o
  11   1  10     9639.45     9963.36    153.83 o
  13   1  10       29.31       60.97      8.22 o
  15   1  10      750.92      778.86     20.12 o
  17   1  10     2140.89     2137.97     33.77 o
 -26   2  10     1696.89     1988.45     83.15 o
 -24   2  10      183.51      597.14     45.99 o
 -22   2  10      374.62      508.01     42.29 o
 -20   2  10      617.15      551.36     21.68 o
 -18   2  10     3674.69     3341.54     68.79 o
 -16   2  10     7159.42     6646.96    180.34 o
 -14   2  10     5565.26     5156.58     84.64 o
 -12   2  10     3403.05     3242.68     38.60 o
 -10   2  10     3403.55     3351.22     39.78 o
  -8   2  10     3419.01     3324.49     39.60 o
  -6   2  10    17671.38    17157.62    211.38 o
  -4   2  10     9055.68     9256.91     99.07 o
  -2   2  10      668.75      689.74     12.51 o
   0   2  10    13909.42    14250.17    166.73 o
   2   2  10     3713.47     4168.42     44.91 o
   4   2  10    10495.91     9977.78    174.84 o
   6   2  10    14053.25    13969.53    221.62 o
   8   2  10       94.05      141.02     10.57 o
  10   2  10     5986.98     6152.62    120.22 o
  12   2  10      223.10      295.86     14.95 o
  14   2  10     1298.14     1260.14     25.92 o
  16   2  10     1635.71     1592.59     28.09 o
  18   2  10       60.51       36.25      7.98 o
 -23   3  10     1205.18     1192.24     61.42 o
 -21   3  10      136.23       74.29     55.65 o
 -19   3  10      645.55      541.15     23.37 o
 -17   3  10     4526.22     4292.09    140.00 o
 -15   3  10      175.58      175.13     19.96 o
 -13   3  10     3019.99     2833.15     89.15 o
 -11   3  10    11993.19    11255.80    370.30 o
  -9   3  10     2540.24     2337.51     32.71 o
  -7   3  10      155.12      188.03     10.66 o
  -5   3  10      611.36      669.68      9.22 o
  -3   3  10        8.58       11.06      3.08 o
  -1   3  10     3775.09     3594.33     39.70 o
   1   3  10     4666.54     4684.37     69.88 o
   3   3  10     1334.06     1260.00     53.62 o
   5   3  10      829.26      871.85     28.26 o
   7   3  10      487.99      550.07     16.94 o
   9   3  10       40.31       37.07      5.88 o
  11   3  10     2363.51     2123.61     40.57 o
  13   3  10       82.47       85.32      9.85 o
  15   3  10      549.24      715.89     17.17 o
  17   3  10      770.90      911.67     24.97 o
 -24   4  10        0.08       66.18     48.20 o
 -22   4  10       14.80       25.02     16.90 o
 -20   4  10      379.68      336.19     16.68 o
 -18   4  10      451.56      416.12     21.91 o
 -16   4  10     1655.70     1470.94     54.54 o
 -14   4  10      500.06      428.82     24.33 o
 -12   4  10       56.93       44.43     12.95 o
 -10   4  10        2.84        5.84      4.91 o
  -8   4  10      494.93      484.71     22.60 o
  -6   4  10      320.60      284.32     13.47 o
  -4   4  10       20.39       22.79      5.21 o
  -2   4  10      256.07      311.79     17.40 o
   0   4  10        0.27       55.43     23.89 o
   2   4  10        1.41       -0.21      8.50 o
   4   4  10        0.63       36.22     22.34 o
   6   4  10      150.04      156.56     21.57 o
   8   4  10     2194.94     2009.14     63.78 o
  10   4  10     1259.42     1146.99     28.78 o
  12   4  10        3.37        2.44      3.68 o
  14   4  10       28.34       15.29      4.95 o
  16   4  10        0.25        3.24      7.83 o
 -21   5  10       42.28       25.87      8.42 o
 -19   5  10     1314.75     1345.85     53.91 o
 -17   5  10     1176.25     1249.88     95.09 o
 -15   5  10      277.24      232.00     32.32 o
 -13   5  10     1770.05     1788.20     85.16 o
 -11   5  10     2139.99     2215.02     73.42 o
  -9   5  10      152.99      151.63     22.66 o
  -7   5  10       58.56       54.10     37.71 o
  -5   5  10       69.39       60.03     25.86 o
  -3   5  10       68.50       69.77     11.32 o
  -1   5  10     3327.98     3441.50     84.64 o
   1   5  10     4220.27     4492.97    110.63 o
   3   5  10      520.65      580.29     35.07 o
   5   5  10     3680.06     3817.39    157.57 o
   7   5  10        8.50        9.66     11.05 o
   9   5  10     1183.22     1089.02     41.50 o
  11   5  10       76.08       50.23     11.25 o
  13   5  10     1258.37     1298.78     43.57 o
 -20   6  10      568.64      570.69     33.67 o
 -18   6  10      970.84     1023.54     51.45 o
 -16   6  10      730.71      803.46     83.25 o
 -14   6  10     1358.09     1267.75     71.04 o
 -12   6  10      462.05      482.59     27.75 o
 -10   6  10      117.70      112.55     81.77 o
  -8   6  10     2373.97     2271.59     94.41 o
  -6   6  10     5798.78     6073.24    196.77 o
  -4   6  10     2514.98     2622.01     95.66 o
  -2   6  10       75.69      106.84     15.77 o
   0   6  10      293.72      268.81     25.33 o
   2   6  10     1208.68     1307.52     55.19 o
   4   6  10     1229.88     1352.20     57.92 o
   6   6  10     3963.63     3910.15    111.43 o
   8   6  10     2224.22     2173.81     60.48 o
  10   6  10      441.31      550.92     28.98 o
 -17   7  10     1133.44     1306.38     61.93 o
 -15   7  10     2733.29     2643.19    102.69 o
 -13   7  10      272.31      290.03     28.12 o
 -11   7  10     2704.95     2670.57    125.89 o
  -9   7  10     1645.42     1520.53     56.18 o
  -7   7  10     3026.17     3099.00     91.34 o
  -5   7  10      467.82      531.25     40.99 o
  -3   7  10      506.33      544.75     38.70 o
  -1   7  10     1518.13     1592.88     63.63 o
   1   7  10      547.96      651.10     38.15 o
   3   7  10       99.56      106.13     25.00 o
   5   7  10     3471.26     3578.82    105.67 o
   7   7  10      488.05      541.39     26.89 o
 -10   8  10     2347.96     2478.82    126.41 o
  -8   8  10        0.64        3.82      8.66 o
  -6   8  10        9.28       29.58     13.83 o
  -4   8  10     1127.10     1142.23     73.98 o
  -2   8  10     2712.55     3111.24    238.06 o
   0   8  10       40.58       58.46     20.92 o
   2   8  10     1140.63     1136.79     50.92 o
 -27   1  11      393.59      874.11     71.81 o
 -25   1  11        1.93       12.09      8.83 o
 -23   1  11       31.00       10.29      7.98 o
 -21   1  11        6.26       23.31     10.02 o
 -19   1  11     4759.01     4776.17    234.05 o
 -17   1  11     4040.98     3882.69     99.85 o
 -15   1  11     1422.67     1403.86     44.41 o
 -13   1  11      367.80      342.29     14.32 o
 -11   1  11     3345.28     3098.02     36.11 o
  -9   1  11       19.76       53.93      4.29 o
  -7   1  11      873.88      764.65     11.46 o
  -5   1  11     3058.78     3245.46     33.38 o
  -3   1  11    17180.31    18656.42    207.18 o
  -1   1  11     4252.66     4756.32     48.69 o
   1   1  11     3171.97     2934.31     27.68 o
   3   1  11     7785.26     7483.51    101.08 o
   5   1  11     1092.37     1221.36     25.15 o
   7   1  11     3254.72     3462.18     57.21 o
   9   1  11     1215.98     1313.73     27.00 o
  11   1  11      463.97      380.69     15.02 o
  13   1  11        1.68        5.44      5.29 o
  15   1  11        3.41       16.89      5.92 o
  17   1  11      377.90      415.49     12.13 o
 -26   2  11      508.97     1018.40     56.49 o
 -24   2  11     2679.24     2621.65    106.04 o
 -22   2  11     1762.34     1849.96     85.54 o
 -20   2  11      137.86      169.94     13.72 o
 -18   2  11     1275.73     1278.54     35.50 o
 -16   2  11       93.49       93.96      8.76 o
 -14   2  11    13598.66    13412.93    248.22 o
 -12   2  11      374.08      373.14     10.88 o
 -10   2  11       92.82      107.37      8.54 o
  -8   2  11     5771.37     5990.67     68.67 o
  -6   2  11       31.25       23.62      5.35 o
  -4   2  11      121.92       70.69      4.27 o
  -2   2  11    22833.23    24218.10    302.88 o
   0   2  11     1266.00     1371.11     18.94 o
   2   2  11    14273.65    14601.08    251.74 o
   4   2  11     6377.75     6057.83    119.71 o
   6   2  11     1421.34     1226.66     26.33 o
   8   2  11     3510.80     3168.65     59.35 o
  10   2  11       10.59       18.89      6.39 o
  12   2  11      882.77     1054.08     23.92 o
  14   2  11     3561.10     3434.07     55.66 o
  16   2  11      113.28       76.41      7.21 o
 -25   3  11     1063.43     1154.42     84.35 o
 -23   3  11     3162.82     3204.53    123.67 o
 -21   3  11      431.45      440.12     37.22 o
 -19   3  11     3724.54     3566.73     89.27 o
 -17   3  11     5964.05     6027.16    146.33 o
 -15   3  11    21768.05    22738.22    692.32 o
 -13   3  11     5427.40     5400.34    130.26 o
 -11   3  11     1168.66     1154.49     29.70 o
  -9   3  11     3626.57     3433.75     96.88 o
  -7   3  11     1256.80     1100.45     22.03 o
  -5   3  11      611.33      716.35     11.62 o
  -3   3  11    15747.68    15856.52    201.86 o
  -1   3  11     5843.96     5582.98     99.74 o
   1   3  11     7959.51     7899.29    185.34 o
   3   3  11     9636.43     9567.28    256.19 o
   5   3  11      245.43      236.50     13.07 o
   7   3  11     6359.28     6011.24    194.22 o
   9   3  11     2900.82     2631.98     72.82 o
  11   3  11      465.93      478.78     12.80 o
  13   3  11     4835.79     4955.63     95.04 o
  15   3  11      993.39     1063.80     23.29 o
 -24   4  11      662.05      584.57     31.94 o
 -22   4  11      290.17      183.97     13.23 o
 -20   4  11     1267.96     1366.48     35.93 o
 -18   4  11    17193.71    16638.15    395.37 o
 -16   4  11      467.39      477.20     22.65 o
 -14   4  11     5306.83     5386.26    141.79 o
 -12   4  11     1572.90     1508.19     47.18 o
 -10   4  11     4418.94     4464.86     97.67 o
  -8   4  11     6926.75     6651.85    136.38 o
  -6   4  11     3973.27     3763.90     88.74 o
  -4   4  11     3134.65     3199.34     69.32 o
  -2   4  11    12818.41    13734.35    283.86 o
   0   4  11      922.67      914.73     34.40 o
   2   4  11     3521.14     3520.02    188.82 o
   4   4  11     1730.04     1767.41     62.14 o
   6   4  11     1301.50     1439.13     48.76 o
   8   4  11     9915.33    10451.12    241.02 o
  10   4  11      600.72      772.66     24.83 o
  12   4  11     1342.23     1212.86     62.40 o
  14   4  11     4314.64     3970.17    177.28 o
 -21   5  11      599.76      564.42     25.71 o
 -19   5  11       92.38      113.20     10.80 o
 -17   5  11     1645.32     1542.87     70.86 o
 -15   5  11     3100.09     3267.60    131.90 o
 -13   5  11     6428.74     6383.57    244.33 o
 -11   5  11      211.23      192.98     17.51 o
  -9   5  11     3879.84     3977.52    179.29 o
  -7   5  11     4702.91     4747.83    191.92 o
  -5   5  11      459.97      475.36     40.24 o
  -3   5  11     8408.39     8820.06    235.57 o
  -1   5  11      962.63      965.80     44.41 o
   1   5  11     6327.12     6913.56    237.66 o
   3   5  11     4266.67     4960.24    173.83 o
   5   5  11       66.67      115.01     19.36 o
   7   5  11     1610.42     1594.68     55.72 o
   9   5  11     1604.87     1582.80     61.78 o
  11   5  11      162.62      218.87     16.34 o
  13   5  11     3856.46     3946.85    102.94 o
 -20   6  11      231.37      179.53     28.52 o
 -18   6  11     1674.31     1660.26     67.06 o
 -16   6  11       64.80       75.22     21.57 o
 -14   6  11     1277.41     1441.93     74.24 o
 -12   6  11      759.76      728.73     52.26 o
 -10   6  11        0.64        9.89     10.50 o
  -8   6  11     1213.80     1237.75    103.11 o
  -6   6  11      593.38      563.37     41.48 o
  -4   6  11      264.55      317.28     33.86 o
  -2   6  11    15186.36    16672.00    416.66 o
   0   6  11     1703.53     1782.78     67.16 o
   2   6  11     1557.13     1792.79     67.07 o
   4   6  11     1754.03     1939.36     88.75 o
   6   6  11      570.69      542.68     30.71 o
   8   6  11      461.48      486.81     25.44 o
  10   6  11     1183.87     1135.47     46.19 o
 -15   7  11       19.93       20.18     16.75 o
 -13   7  11        3.11        5.71     15.12 o
 -11   7  11       16.26       21.52      9.68 o
  -9   7  11      906.61      876.31     36.20 o
  -7   7  11      511.39      487.45     35.62 o
  -5   7  11        0.73       -2.13     14.44 o
  -3   7  11     3414.84     3657.45    195.16 o
  -1   7  11       76.73       70.55     20.22 o
   1   7  11       63.37       51.03     17.11 o
   3   7  11      269.55      241.56     25.21 o
   5   7  11        0.64        1.02      7.50 o
   7   7  11       44.19       42.45     11.12 o
  -8   8  11        2.19        7.68      8.87 o
  -6   8  11       12.05        9.52     10.32 o
  -4   8  11      631.99      669.86     48.95 o
  -2   8  11      132.19      163.12     20.07 o
   0   8  11        0.57        0.55      9.57 o
 -26   0  12     3055.39     3378.16    116.90 o
 -24   0  12      109.20      152.11     22.61 o
 -22   0  12     1989.98     1843.42    106.84 o
 -20   0  12     1214.90     1319.12     62.94 o
 -18   0  12     7550.12     7586.39    275.37 o
 -16   0  12    11939.19    11911.72    311.63 o
 -14   0  12      781.79      661.70     32.76 o
 -12   0  12    34592.22    35763.31   1148.99 o
 -10   0  12     4660.75     4529.64     92.28 o
  -8   0  12      143.09      107.44     12.67 o
  -6   0  12    13789.17    12717.30    202.26 o
  -4   0  12      857.42      587.07     13.85 o
  -2   0  12       54.86      123.39      7.81 o
   0   0  12    20657.23    20865.72    316.76 o
   2   0  12     2359.86     2678.54     67.15 o
   4   0  12     7046.02     6755.49    126.29 o
   6   0  12     8173.14     8024.23    176.75 o
   8   0  12      254.47      241.50     17.80 o
  10   0  12    13971.86    13996.86    346.99 o
  12   0  12     2193.52     2248.40     66.27 o
  14   0  12      299.95      407.05     19.69 o
  16   0  12     6545.16     6829.71    135.78 o
 -27   1  12      908.31      977.40     46.42 o
 -25   1  12      973.34      879.45     28.96 o
 -23   1  12     2592.66     2334.80     93.35 o
 -21   1  12     7433.07     7121.25    293.98 o
 -19   1  12        3.10       13.30     12.03 o
 -17   1  12      810.41      815.56     26.34 o
 -15   1  12    21952.48    22735.58    481.45 o
 -13   1  12     9854.94     9818.30    178.13 o
 -11   1  12     7847.47     7917.45    140.47 o
  -9   1  12       22.55       13.70      4.05 o
  -7   1  12      274.79      183.53      6.13 o
  -5   1  12    25296.02    26093.22    323.65 o
  -3   1  12     6025.55     6060.47     58.15 o
  -1   1  12    16103.67    15697.14    186.78 o
   1   1  12    17718.64    17399.08    201.33 o
   3   1  12     1073.36     1065.36     22.20 o
   5   1  12    13995.60    14396.09    236.52 o
   7   1  12      669.11      645.08     19.54 o
   9   1  12     1482.36     1511.60     41.08 o
  11   1  12     8487.38     8535.51    168.08 o
  13   1  12        6.65       24.71     10.75 o
  15   1  12     3351.20     3477.23     50.25 o
 -26   2  12      776.92      752.70     44.68 o
 -24   2  12      129.15      141.59     44.85 o
 -22   2  12     2348.19     2361.86    101.56 o
 -20   2  12      368.91      408.63     44.86 o
 -18   2  12       78.09       73.65     10.42 o
 -16   2  12     8101.50     7829.76    177.93 o
 -14   2  12       39.85       42.00      6.09 o
 -12   2  12     2958.44     2954.95     63.46 o
 -10   2  12     8912.83     9098.11    119.00 o
  -8   2  12      471.84      493.19     10.64 o
  -6   2  12     4244.93     4146.10     52.21 o
  -4   2  12     7273.66     7258.88     78.37 o
  -2   2  12     6512.95     6681.00     72.42 o
   0   2  12    10016.81     9726.50    122.28 o
   2   2  12      589.25      614.45     13.41 o
   4   2  12     9298.17     9768.06    164.86 o
   6   2  12     3471.38     3550.13     54.74 o
   8   2  12      735.81      695.69     18.63 o
  10   2  12     3916.66     3697.59     69.32 o
  12   2  12      246.08      312.58     14.86 o
  14   2  12       88.54      123.65      7.86 o
  16   2  12     1670.55     1648.57     30.07 o
 -25   3  12      296.17      308.80     30.26 o
 -23   3  12        5.24        1.93     10.76 o
 -21   3  12     2523.03     2310.67     74.78 o
 -19   3  12      651.20      665.39     34.37 o
 -17   3  12      682.43      635.21     34.03 o
 -15   3  12     5790.78     5792.54    143.05 o
 -13   3  12      892.71      843.92     27.89 o
 -11   3  12     1183.89     1098.15     27.25 o
  -9   3  12     1866.73     1859.58     42.97 o
  -7   3  12     1261.47     1214.27     30.22 o
  -5   3  12     9603.82     9652.26    133.83 o
  -3   3  12     2037.61     2209.47     26.12 o
  -1   3  12     2960.40     3101.25     50.86 o
   1   3  12     4091.37     4164.80     94.83 o
   3   3  12       77.78       49.71     11.06 o
   5   3  12      131.20      161.37     10.57 o
   7   3  12      667.06      658.17     18.14 o
   9   3  12      587.81      624.43     18.76 o
  11   3  12     1509.49     1551.72     38.45 o
  13   3  12      822.49      718.58     21.85 o
  15   3  12      287.55      306.45     11.62 o
 -24   4  12      282.74      200.75     20.21 o
 -22   4  12       96.75       83.82      9.13 o
 -20   4  12      980.47      890.86     32.49 o
 -18   4  12      117.82      104.26     12.18 o
 -16   4  12       36.45       31.75      9.34 o
 -14   4  12      758.86      761.08     28.02 o
 -12   4  12       66.74       80.06     14.97 o
 -10   4  12      324.14      273.69     17.40 o
  -8   4  12       98.07       90.98     11.21 o
  -6   4  12      479.12      516.43     21.86 o
  -4   4  12      250.52      289.76     15.69 o
  -2   4  12      305.90      319.71     31.26 o
   0   4  12     1449.75     1470.10     56.63 o
   2   4  12     1690.63     1700.30     52.12 o
   4   4  12        3.03        7.08     11.80 o
   6   4  12       25.34       13.44     11.01 o
   8   4  12      333.34      313.77     22.50 o
  10   4  12       33.83       17.14      8.09 o
  12   4  12      203.86      237.20     12.63 o
  14   4  12        9.64        6.51      5.00 o
 -21   5  12      228.44      218.89     14.98 o
 -19   5  12      107.16      116.47     10.23 o
 -17   5  12      287.67      331.93     28.22 o
 -15   5  12      343.82      370.33     94.35 o
 -13   5  12      264.00      275.40     32.45 o
 -11   5  12      198.93      246.40     31.75 o
  -9   5  12      221.92      172.73     52.34 o
  -7   5  12      192.67      211.81     23.98 o
  -5   5  12      218.24      217.78     28.05 o
  -3   5  12      867.25      944.25     51.35 o
  -1   5  12     1469.29     1544.01     47.05 o
   1   5  12      882.99     1002.16     40.02 o
   3   5  12     1587.36     1525.31     59.60 o
   5   5  12      931.70      872.63     40.48 o
   7   5  12      231.15      245.37     24.23 o
   9   5  12      386.24      398.54     24.43 o
  11   5  12       39.09       29.56      9.76 o
 -20   6  12      477.58      527.95     26.03 o
 -18   6  12       41.02       23.09     13.60 o
 -16   6  12     1085.80     1106.81     54.41 o
 -14   6  12        2.07        4.23     18.13 o
 -12   6  12      384.51      480.31     41.14 o
 -10   6  12      359.44      391.70     22.57 o
  -8   6  12       68.89      116.71     18.05 o
  -6   6  12     1352.39     1505.10     58.92 o
  -4   6  12     3549.70     3674.11    111.12 o
  -2   6  12     3021.46     3000.86    142.42 o
   0   6  12      543.85      520.14     30.43 o
   2   6  12       81.96       79.18     17.46 o
   4   6  12     1010.43     1111.25     43.00 o
   6   6  12     1082.26     1098.05     40.57 o
   8   6  12        0.75        4.28      9.69 o
 -15   7  12      401.02      403.40     33.60 o
 -13   7  12      597.92      572.55     91.39 o
 -11   7  12     1223.41     1280.16     43.74 o
  -9   7  12      357.32      404.60     41.12 o
  -7   7  12      208.81      252.88     26.02 o
  -5   7  12     3613.10     3528.51    220.43 o
  -3   7  12      417.05      424.53     32.74 o
  -1   7  12      228.94      285.73     31.49 o
   1   7  12      879.48      910.07     42.52 o
   3   7  12      579.18      574.55     30.75 o
   5   7  12     1287.87     1462.62     60.93 o
 -27   1  13       45.70       52.18     15.88 o
 -25   1  13      647.25      729.34     34.68 o
 -23   1  13     1153.30     1104.78     36.30 o
 -21   1  13      853.00      778.53     30.65 o
 -19   1  13      125.89      128.61     18.41 o
 -17   1  13     3079.06     3004.35     65.12 o
 -15   1  13       42.97       55.81      9.35 o
 -13   1  13     3810.65     3660.05     70.63 o
 -11   1  13      204.50      182.81     12.75 o
  -9   1  13     8496.68     8833.65    141.83 o
  -7   1  13     1095.05     1008.48     21.61 o
  -5   1  13       22.91       22.90      4.47 o
  -3   1  13        1.06        4.12      3.26 o
  -1   1  13      900.41      919.11     14.59 o
   1   1  13     6375.16     6059.96     77.62 o
   3   1  13     1291.67     1102.41     17.41 o
   5   1  13      808.27      669.97     17.33 o
   7   1  13     1152.56     1246.97     29.21 o
   9   1  13       62.30      110.49     12.46 o
  11   1  13        1.38       14.32      5.71 o
  13   1  13     1890.97     1644.86     28.39 o
  15   1  13       15.25       12.04      4.78 o
 -26   2  13        5.11        9.25     12.81 o
 -24   2  13      877.60      980.88     55.14 o
 -22   2  13      236.43      233.16     31.70 o
 -20   2  13      632.24      652.58     35.39 o
 -18   2  13     9672.21     9735.45    224.41 o
 -16   2  13     1655.78     1542.23     63.47 o
 -14   2  13     2860.17     2956.88     73.34 o
 -12   2  13    11108.73    11419.23    217.02 o
 -10   2  13     2684.42     2667.55     40.24 o
  -8   2  13     3611.06     3336.38     47.19 o
  -6   2  13      166.05      155.09      8.30 o
  -4   2  13    15195.28    15390.17    192.50 o
  -2   2  13     2830.28     2553.58     32.62 o
   0   2  13      518.83      597.35     14.90 o
   2   2  13       63.01       68.56      6.16 o
   4   2  13     4080.93     4145.92     71.69 o
   6   2  13     1174.65     1058.00     25.50 o
   8   2  13    12832.12    11959.19    218.29 o
  10   2  13      537.84      458.77     15.92 o
  12   2  13     3545.06     3776.34     74.81 o
  14   2  13      567.15      621.13     14.09 o
 -25   3  13     2638.25     2917.08    108.73 o
 -23   3  13     1530.92     1627.77     71.00 o
 -21   3  13     1445.06     1458.50     79.05 o
 -19   3  13     1708.89     1826.10     64.71 o
 -17   3  13       57.68       45.18     16.90 o
 -15   3  13      718.51      706.32     25.25 o
 -13   3  13     6482.35     6385.99    285.34 o
 -11   3  13      229.00      261.03     15.31 o
  -9   3  13     5722.39     5798.85    116.51 o
  -7   3  13     5522.34     5684.84     98.87 o
  -5   3  13      364.71      317.59     11.24 o
  -3   3  13    20912.21    21784.64    340.72 o
  -1   3  13       96.13       98.33     10.25 o
   1   3  13     1236.95     1189.14     25.95 o
   3   3  13     4141.42     3937.42     84.48 o
   5   3  13      726.86      704.38     19.89 o
   7   3  13     5335.64     5113.85    139.53 o
   9   3  13     3891.25     3776.23     99.10 o
  11   3  13      473.25      421.77     21.79 o
  13   3  13     4874.06     4956.32    140.39 o
 -24   4  13     3521.71     3716.21    147.25 o
 -22   4  13       21.79       48.54     14.38 o
 -20   4  13     2271.47     2221.95     67.02 o
 -18   4  13     1184.40     1123.81     39.00 o
 -16   4  13       66.68       86.81     11.61 o
 -14   4  13     2247.39     2209.04     54.60 o
 -12   4  13      621.60      611.62     26.09 o
 -10   4  13     1260.60     1331.61     39.48 o
  -8   4  13    21378.47    22332.94    502.91 o
  -6   4  13     2450.77     2507.43     59.76 o
  -4   4  13      967.94     1032.54     31.07 o
  -2   4  13    16816.96    17377.25    401.38 o
   0   4  13     8033.44     8075.09    230.23 o
   2   4  13     2765.83     2827.93     77.71 o
   4   4  13     7281.59     7087.12    215.26 o
   6   4  13       67.82      119.29     18.72 o
   8   4  13     4111.40     4371.85    139.01 o
  10   4  13      521.69      595.01     31.34 o
  12   4  13     4994.73     4968.39    111.47 o
 -21   5  13      300.40      302.47     25.34 o
 -19   5  13     3681.46     3467.11     79.88 o
 -17   5  13        4.21       21.39     13.10 o
 -15   5  13      744.46      793.70     62.23 o
 -13   5  13     2666.47     2616.53     96.92 o
 -11   5  13      817.84      772.87     47.19 o
  -9   5  13     2122.43     2124.60     69.96 o
  -7   5  13     2936.57     2987.38     99.26 o
  -5   5  13      218.40      239.56     28.45 o
  -3   5  13    21157.85    21633.13    578.10 o
  -1   5  13      275.74      313.65     19.63 o
   1   5  13       44.05       62.15     15.58 o
   3   5  13     2062.99     2138.80     60.94 o
   5   5  13        0.43       26.93     12.22 o
   7   5  13     1870.96     1794.04     51.16 o
   9   5  13     3036.86     2988.70     85.69 o
 -18   6  13      618.59      635.28     34.07 o
 -16   6  13        0.71        1.99     10.70 o
 -14   6  13     1023.49     1050.61     80.51 o
 -12   6  13     2971.96     2854.68    109.72 o
 -10   6  13        8.48        4.69      7.95 o
  -8   6  13     2472.67     2380.58     76.34 o
  -6   6  13      177.70      177.08     23.30 o
  -4   6  13     1645.57     1733.65     60.62 o
  -2   6  13     4760.49     5068.80    224.03 o
   0   6  13      629.00      592.76     26.53 o
   2   6  13     1921.32     2007.08     66.68 o
   4   6  13      127.75      145.33     19.56 o
   6   6  13      477.13      475.89     30.09 o
   8   6  13     1626.63     1754.21     49.16 o
 -15   7  13        0.19       -5.64     16.26 o
 -13   7  13      426.50      415.32     69.49 o
 -11   7  13      172.76      202.93     18.42 o
  -9   7  13      444.35      467.45     23.73 o
  -7   7  13       93.76      106.59     23.37 o
  -5   7  13      634.52      675.68     41.85 o
  -3   7  13       59.73       44.58     16.07 o
  -1   7  13       65.86       45.10     17.22 o
   1   7  13      272.51      294.63     27.81 o
   3   7  13      935.85      932.44     46.44 o
 -26   0  14     2650.44     2555.76     89.37 o
 -24   0  14      102.42       87.34     18.89 o
 -22   0  14      427.60      487.11     36.23 o
 -20   0  14      183.38      129.89     23.05 o
 -18   0  14      615.71      556.39     39.31 o
 -16   0  14    28595.54    29432.45    925.11 o
 -14   0  14       21.56       25.37     13.68 o
 -12   0  14      227.01      232.76     32.25 o
 -10   0  14    11316.95    11740.04    329.76 o
  -8   0  14     7195.03     7292.50    185.92 o
  -6   0  14    18538.41    18617.96    520.17 o
  -4   0  14    12431.05    12343.25    247.47 o
  -2   0  14     2859.47     3186.13     68.72 o
   0   0  14    13108.67    14003.90    257.34 o
   2   0  14        9.68       27.28      6.19 o
   4   0  14      152.72      109.96      9.91 o
   6   0  14    10946.00    10551.91    278.25 o
   8   0  14      436.28      304.34     21.25 o
  10   0  14    20430.66    21161.14    702.09 o
  12   0  14     1430.35     1754.28     46.22 o
  14   0  14     1355.68     1349.55     41.96 o
 -27   1  14     1527.14     1612.00     89.59 o
 -25   1  14      221.44      282.79     15.87 o
 -23   1  14     3124.70     2935.75    149.80 o
 -21   1  14     5328.22     5456.28    203.41 o
 -19   1  14      690.42      641.11     27.79 o
 -17   1  14      306.29      282.60     18.59 o
 -15   1  14    17795.15    17988.00    363.55 o
 -13   1  14     2538.98     2567.58     53.41 o
 -11   1  14    17316.65    17465.47    362.18 o
  -9   1  14     5400.43     5391.99     98.97 o
  -7   1  14     8298.06     8336.20    170.66 o
  -5   1  14    12959.20    13171.85    182.78 o
  -3   1  14      750.82      678.35     13.92 o
  -1   1  14    17497.01    17440.59    254.49 o
   1   1  14     5494.22     5236.81     71.13 o
   3   1  14      789.76      846.09     17.97 o
   5   1  14     5588.94     5659.69     84.69 o
   7   1  14     6781.49     6809.86    106.04 o
   9   1  14     2383.32     2314.19     42.37 o
  11   1  14     4654.30     4646.41     74.71 o
  13   1  14       40.39       44.26      6.41 o
 -26   2  14     1046.52     1064.98     52.35 o
 -24   2  14      352.74      343.45     33.63 o
 -22   2  14     3436.68     3414.00    134.81 o
 -20   2  14      991.30      971.92     39.76 o
 -18   2  14      141.25      151.07     15.02 o
 -16   2  14     3703.98     3567.99     92.65 o
 -14   2  14       57.69       59.38      8.09 o
 -12   2  14     7904.69     7864.45    148.76 o
 -10   2  14     5306.72     5096.40     85.33 o
  -8   2  14      405.01      425.54     18.85 o
  -6   2  14     4635.11     4444.09     68.86 o
  -4   2  14      375.59      422.24     14.09 o
  -2   2  14      130.55      169.66      8.26 o
   0   2  14    11998.72    11727.21    168.72 o
   2   2  14     2295.77     2343.47     40.84 o
   4   2  14      377.60      467.10     16.58 o
   6   2  14     2785.24     3047.74     55.30 o
   8   2  14      199.10      231.50     14.18 o
  10   2  14     3427.49     3186.51     70.04 o
  12   2  14     1300.38     1169.92     34.22 o
  14   2  14      118.97      152.52     14.30 o
 -25   3  14      949.44      981.80     49.35 o
 -23   3  14       19.23        9.09     12.72 o
 -21   3  14      240.60      193.47     19.07 o
 -19   3  14      243.85      229.76     41.55 o
 -17   3  14     7864.27     8021.43    242.20 o
 -15   3  14     7567.40     7911.46    295.29 o
 -13   3  14      375.13      371.71     52.60 o
 -11   3  14      119.33      146.89     13.40 o
  -9   3  14      166.84      170.03     15.80 o
  -7   3  14        6.01       14.21      7.05 o
  -5   3  14     3220.77     3026.29     49.87 o
  -3   3  14     2265.90     2045.82     37.48 o
  -1   3  14     7819.79     8114.65    123.82 o
   1   3  14       23.49       41.69      8.61 o
   3   3  14        1.76       15.42      5.54 o
   5   3  14     1633.00     1414.45     27.92 o
   7   3  14        2.20        9.37      5.13 o
   9   3  14      284.87      364.62     14.26 o
  11   3  14     2541.76     2742.55     95.37 o
  13   3  14        1.22       13.16      8.14 o
 -24   4  14       86.42       81.01     23.63 o
 -22   4  14       20.53       13.69     19.09 o
 -20   4  14       10.66       16.24     10.68 o
 -18   4  14      229.63      220.75     13.68 o
 -16   4  14     1129.96     1144.51     35.75 o
 -14   4  14       58.13       61.86     10.47 o
 -12   4  14        2.37        8.43      7.08 o
 -10   4  14       37.19       41.87     10.09 o
  -8   4  14      844.01      823.95     25.04 o
  -6   4  14       44.89       30.12      8.50 o
  -4   4  14      315.55      297.47     17.05 o
  -2   4  14     1828.88     1791.98     50.47 o
   0   4  14     1325.97     1257.62     40.96 o
   2   4  14       11.07       16.61     12.60 o
   4   4  14      400.82      507.06     35.39 o
   6   4  14       29.14       20.39     10.52 o
   8   4  14       48.43       44.55     11.82 o
  10   4  14       23.66       21.04      9.68 o
 -21   5  14       71.62       23.09     44.03 o
 -19   5  14      106.88      126.29     11.79 o
 -17   5  14     1066.59     1114.22     46.68 o
 -15   5  14      317.56      336.90     42.05 o
 -13   5  14       82.36       77.07     33.28 o
 -11   5  14      215.71      261.55     28.16 o
  -9   5  14      118.90      130.49     27.99 o
  -7   5  14     1541.95     1479.27     58.35 o
  -5   5  14      839.00      803.98     41.11 o
  -3   5  14      404.40      468.80     29.63 o
  -1   5  14        1.82        2.61     15.08 o
   1   5  14      550.33      468.17     26.16 o
   3   5  14      226.86      177.68     24.95 o
   5   5  14        2.25        1.72      7.23 o
   7   5  14        0.02        1.26      6.78 o
   9   5  14      266.50      284.50     18.19 o
 -18   6  14       59.49       58.88     12.69 o
 -16   6  14      152.56      191.36     21.90 o
 -14   6  14       39.62       22.62     14.21 o
 -12   6  14     2419.06     2502.46     99.06 o
 -10   6  14     1100.11     1103.57     55.83 o
  -8   6  14      474.15      414.45     26.73 o
  -6   6  14     1204.77     1237.01     60.23 o
  -4   6  14        4.75       31.99     18.44 o
  -2   6  14      514.82      529.44     56.23 o
   0   6  14     3437.48     3236.86     84.40 o
   2   6  14      100.82      141.52     15.49 o
   4   6  14     1076.23     1148.23     44.78 o
   6   6  14     1078.70     1190.40     36.34 o
 -13   7  14      657.31      704.84     55.16 o
 -11   7  14       66.33      114.64     21.21 o
  -9   7  14      373.96      375.26     70.90 o
  -7   7  14      537.51      548.28     23.22 o
  -5   7  14     1861.30     1957.39     58.23 o
  -3   7  14      441.60      409.76     27.53 o
  -1   7  14     2562.79     2729.46     78.02 o
   1   7  14      467.07      532.78     34.07 o
 -25   1  15     1634.13     1614.41    105.83 o
 -23   1  15      163.15      175.67     16.14 o
 -21   1  15       15.43       15.10      9.96 o
 -19   1  15      655.33      690.59     27.46 o
 -17   1  15     1248.59     1132.11     32.34 o
 -15   1  15      370.13      371.79     19.56 o
 -13   1  15     5692.59     5708.93    107.45 o
 -11   1  15       22.18       18.76      9.07 o
  -9   1  15     5850.37     6320.12    116.57 o
  -7   1  15     2930.58     3309.12     64.19 o
  -5   1  15      419.54      304.99     13.13 o
  -3   1  15      343.31      266.78      9.14 o
  -1   1  15     3065.15     3263.25     44.08 o
   1   1  15      330.92      267.69     10.42 o
   3   1  15     2122.93     2365.26     40.18 o
   5   1  15       85.80      139.02     14.28 o
   7   1  15        7.58       23.46      9.27 o
   9   1  15      959.82      893.25     19.84 o
  11   1  15      465.78      491.91     15.31 o
  13   1  15      677.92      678.99     21.02 o
 -26   2  15      446.10      518.80     58.50 o
 -24   2  15      288.09      282.99     52.17 o
 -22   2  15      331.97      308.59     33.74 o
 -20   2  15     1966.12     1898.24     95.67 o
 -18   2  15      589.51      613.76     23.01 o
 -16   2  15     1408.32     1277.22     55.24 o
 -14   2  15    11121.03    11643.37    268.79 o
 -12   2  15     1395.16     1520.48     38.26 o
 -10   2  15     1491.42     1323.45     38.33 o
  -8   2  15     6148.41     5735.78    111.34 o
  -6   2  15      491.15      612.60     19.69 o
  -4   2  15     1971.63     2068.10     40.66 o
  -2   2  15     9780.43    10140.70    139.84 o
   0   2  15      558.92      457.85     13.21 o
   2   2  15      755.74      662.64     21.11 o
   4   2  15      388.19      306.49     14.47 o
   6   2  15     1396.38     1390.81     30.21 o
   8   2  15     3284.49     3284.58     65.57 o
  10   2  15      467.22      497.39     15.49 o
  12   2  15     2508.58     2456.94     54.38 o
 -25   3  15     1019.94     1184.60     78.43 o
 -23   3  15      378.62      403.82     54.86 o
 -21   3  15      214.22      198.31     19.63 o
 -19   3  15      986.15     1058.82     48.55 o
 -17   3  15      619.91      679.36     41.91 o
 -15   3  15      619.00      555.54     39.26 o
 -13   3  15    17024.12    18259.71    474.67 o
 -11   3  15       35.35       18.70      8.26 o
  -9   3  15     9264.46     9518.04    199.10 o
  -7   3  15     2674.74     2541.72     59.58 o
  -5   3  15     1077.72     1083.30     30.32 o
  -3   3  15    11439.82    11306.40    174.00 o
  -1   3  15       38.64       39.87      5.70 o
   1   3  15      840.36      767.58     19.18 o
   3   3  15     8720.36     8120.99    134.29 o
   5   3  15        0.82       21.09      6.21 o
   7   3  15     4194.61     4130.77     99.99 o
   9   3  15     1990.48     2088.87     70.52 o
  11   3  15      455.99      431.00     19.74 o
 -22   4  15      349.36      343.65     28.84 o
 -20   4  15      421.43      474.11     40.51 o
 -18   4  15     1332.28     1400.14    101.38 o
 -16   4  15      220.94      202.17     15.44 o
 -14   4  15     3914.99     3819.04    124.50 o
 -12   4  15     4299.96     3979.32    127.35 o
 -10   4  15     7659.84     7996.13    198.19 o
  -8   4  15     3842.35     4192.90    110.35 o
  -6   4  15      457.65      582.94     21.49 o
  -4   4  15     3116.78     2859.66     62.59 o
  -2   4  15     3103.37     2835.29     73.44 o
   0   4  15        4.81       20.43      8.61 o
   2   4  15    14591.58    15137.93    394.97 o
   4   4  15     4022.16     4139.87     95.03 o
   6   4  15     2030.31     1872.91     51.08 o
   8   4  15     3276.62     3277.91     91.68 o
  10   4  15       28.78       20.99      8.78 o
 -19   5  15     1292.11     1210.67     63.24 o
 -17   5  15     1177.39     1045.77     68.45 o
 -15   5  15      442.75      460.75     28.62 o
 -13   5  15     8496.33     8275.65    267.76 o
 -11   5  15     1690.90     1520.25     84.75 o
  -9   5  15      927.36      910.58     53.17 o
  -7   5  15       23.91       21.67     10.77 o
  -5   5  15      172.96      135.64     18.47 o
  -3   5  15     4853.33     5211.68    162.60 o
  -1   5  15     3764.08     3938.13    133.63 o
   1   5  15      663.26      638.07     27.27 o
   3   5  15     3918.79     3775.46    105.66 o
   5   5  15       10.86        5.87      9.53 o
   7   5  15     3720.21     3815.32     85.56 o
 -16   6  15        7.72        4.69     13.37 o
 -14   6  15     2334.96     2390.39     88.16 o
 -12   6  15      753.93      762.11     43.10 o
 -10   6  15     1249.99     1117.58     51.34 o
  -8   6  15     1598.73     1518.53     50.10 o
  -6   6  15        3.13        4.84     10.04 o
  -4   6  15      110.80      186.68     22.48 o
  -2   6  15     1180.27     1309.71     56.96 o
   0   6  15       46.17       38.66     30.73 o
   2   6  15      506.29      479.47     24.47 o
   4   6  15      899.34      909.96     43.27 o
 -11   7  15       43.88       38.91     18.41 o
  -9   7  15       88.52       93.09     11.69 o
  -7   7  15      375.15      432.48     19.22 o
  -5   7  15      784.20      792.33     29.03 o
  -3   7  15      146.51      103.41     17.57 o
 -26   0  16     4456.23     4464.59    172.32 o
 -24   0  16      500.71      528.43     34.54 o
 -22   0  16     3484.80     3515.11    131.37 o
 -20   0  16      965.21      979.33     77.71 o
 -18   0  16       99.91      101.04     11.98 o
 -16   0  16     8439.56     8776.67    227.21 o
 -14   0  16     4300.20     4676.26    121.76 o
 -12   0  16     2793.47     2629.99     75.60 o
 -10   0  16     4184.89     4089.32    109.83 o
  -8   0  16        3.62       13.29     11.40 o
  -6   0  16    16782.63    18335.81    546.86 o
  -4   0  16     5511.40     5720.20    148.05 o
  -2   0  16      322.72      288.15     15.61 o
   0   0  16    40110.57    41009.24   1145.96 o
   2   0  16     4283.51     4306.59     93.93 o
   4   0  16     2193.87     2079.81     70.39 o
   6   0  16     4978.60     4667.02    142.68 o
   8   0  16      211.26      271.05     15.73 o
  10   0  16     3243.37     3530.14     81.64 o
  12   0  16     1833.83     2043.16    110.42 o
 -25   1  16      582.36      667.39     57.12 o
 -23   1  16     1012.35     1031.54     51.86 o
 -21   1  16     2912.55     2885.77    126.49 o
 -19   1  16        4.80       11.02      6.52 o
 -17   1  16     3832.87     3768.01    100.38 o
 -15   1  16     3101.31     3064.20     61.96 o
 -13   1  16      609.74      613.00     21.98 o
 -11   1  16    12586.34    13010.91    260.73 o
  -9   1  16     2227.45     2366.68     52.76 o
  -7   1  16     3385.72     3222.79     66.52 o
  -5   1  16     6235.57     6228.94    126.41 o
  -3   1  16      159.46      176.13     10.52 o
  -1   1  16    22113.06    22696.08    387.86 o
   1   1  16       22.79       29.76      6.00 o
   3   1  16       49.61       46.25      8.63 o
   5   1  16     9406.45     9532.44    160.52 o
   7   1  16     1374.83     1468.54     31.47 o
   9   1  16     1843.03     1713.62     30.10 o
  11   1  16     3069.63     3042.89     77.10 o
 -24   2  16      145.96      164.59     24.69 o
 -22   2  16     1597.75     1572.84    107.80 o
 -20   2  16      630.36      657.41     30.29 o
 -18   2  16       25.85       27.58     12.23 o
 -16   2  16     5213.49     4947.46    240.22 o
 -14   2  16      499.90      509.71     19.17 o
 -12   2  16     1235.23     1286.80     31.52 o
 -10   2  16     6071.85     6018.67    119.78 o
  -8   2  16      681.12      611.32     20.90 o
  -6   2  16     1613.19     1517.60     34.69 o
  -4   2  16     4010.73     3831.23     59.37 o
  -2   2  16        9.73       27.23      8.31 o
   0   2  16     8065.59     8009.49    108.71 o
   2   2  16      822.64      736.07     20.74 o
   4   2  16      231.63      312.07     21.73 o
   6   2  16     3740.80     3849.63     62.24 o
   8   2  16       29.30       25.72      6.81 o
  10   2  16     4205.65     4099.48     69.49 o
 -23   3  16       16.10       17.90     24.58 o
 -21   3  16      256.56      234.23     18.66 o
 -19   3  16     1510.33     1446.47     56.02 o
 -17   3  16      104.43      136.30     23.22 o
 -15   3  16     3855.28     4087.98    138.06 o
 -13   3  16     1933.35     1914.88     62.17 o
 -11   3  16     1528.93     1286.95     42.37 o
  -9   3  16      399.34      435.61     19.08 o
  -7   3  16      119.94      155.47     15.41 o
  -5   3  16       90.78      129.89     12.74 o
  -3   3  16     2469.88     2434.23     49.32 o
  -1   3  16      549.11      548.21     13.10 o
   1   3  16     1608.05     1613.32     31.18 o
   3   3  16      155.10      152.86      9.29 o
   5   3  16      927.68      839.84     22.80 o
   7   3  16      766.36      668.40     22.10 o
   9   3  16      818.29      845.39     39.17 o
 -22   4  16       21.47       30.96     10.71 o
 -20   4  16      558.89      547.48     39.42 o
 -18   4  16      553.15      547.06     32.25 o
 -16   4  16      592.78      471.47     45.98 o
 -14   4  16        0.35        3.26      6.88 o
 -12   4  16       86.56       80.63     12.53 o
 -10   4  16      300.83      260.71     19.72 o
  -8   4  16       48.64       38.82     11.46 o
  -6   4  16      117.95       94.14     11.66 o
  -4   4  16       16.56       25.70      7.28 o
  -2   4  16       82.20      105.22     31.02 o
   0   4  16       15.97       14.33      7.18 o
   2   4  16      232.52      191.33     19.92 o
   4   4  16      289.22      222.49     21.85 o
   6   4  16      343.38      370.84     21.04 o
   8   4  16      117.07      131.38     17.28 o
 -19   5  16        4.69        9.10     26.32 o
 -17   5  16      383.72      357.77     40.32 o
 -15   5  16       15.53       25.27     20.60 o
 -13   5  16        0.08        4.86      8.38 o
 -11   5  16      379.62      382.04     61.54 o
  -9   5  16       22.77       27.78     15.75 o
  -7   5  16     1317.55     1406.80     41.22 o
  -5   5  16      306.02      327.99     22.31 o
  -3   5  16      259.48      271.00     29.76 o
  -1   5  16       11.58       14.08     13.48 o
   1   5  16      157.39      140.11     18.27 o
   3   5  16        8.06        6.98      7.02 o
   5   5  16      137.59      130.48     12.62 o
 -16   6  16      937.22      998.38     99.80 o
 -14   6  16      205.06      230.98     28.91 o
 -12   6  16     1074.58     1230.15     51.19 o
 -10   6  16     2107.38     2174.81     70.16 o
  -8   6  16      464.15      405.22     15.92 o
  -6   6  16      129.87      136.20      9.77 o
  -4   6  16      322.31      318.55     23.11 o
  -2   6  16      990.65     1022.22     47.19 o
   0   6  16      380.10      445.37     29.43 o
   2   6  16       67.51       63.03     15.54 o
 -25   1  17        8.61        3.34     10.00 o
 -23   1  17      608.87      649.15     44.10 o
 -21   1  17        2.47       13.33      8.32 o
 -19   1  17       86.18       92.85     10.13 o
 -17   1  17       23.28       28.03      7.50 o
 -15   1  17     2526.20     2602.38     57.62 o
 -13   1  17       62.98       61.86     10.09 o
 -11   1  17       89.37       93.38     15.18 o
  -9   1  17       93.47       64.44     11.80 o
  -7   1  17      792.01      829.17     25.71 o
  -5   1  17       78.60      167.42     13.51 o
  -3   1  17     5510.80     5026.54     79.48 o
  -1   1  17     2791.68     2411.81     41.86 o
   1   1  17     2203.32     2586.20     38.32 o
   3   1  17      108.62      166.25      9.70 o
   5   1  17       34.42       78.37      9.40 o
   7   1  17      757.20      588.73     18.33 o
   9   1  17      179.02      105.24     11.63 o
 -24   2  17     1498.46     1635.86     71.21 o
 -22   2  17        0.72       -0.53     17.19 o
 -20   2  17     2464.74     2565.76     70.42 o
 -18   2  17      111.37      163.43     15.32 o
 -16   2  17        8.54       12.26      6.79 o
 -14   2  17     1399.03     1344.31     38.58 o
 -12   2  17       35.40       37.65      7.97 o
 -10   2  17     1292.13     1242.65     38.03 o
  -8   2  17     1562.90     1518.12     36.43 o
  -6   2  17     3664.96     3443.95     67.59 o
  -4   2  17     2338.58     2468.13     45.02 o
  -2   2  17     5617.10     5681.06     84.27 o
   0   2  17       11.67       39.47      7.86 o
   2   2  17    16120.20    14987.00    261.20 o
   4   2  17      353.34      448.76     16.51 o
   6   2  17      368.94      452.55     16.74 o
   8   2  17      321.34      465.83     15.57 o
  10   2  17       35.23       47.50      9.50 o
 -23   3  17     1459.46     1573.05     65.84 o
 -21   3  17       28.95       20.66     10.44 o
 -19   3  17     5649.47     5928.62    160.36 o
 -17   3  17      920.75      931.89     62.11 o
 -15   3  17     1646.96     1756.37     70.11 o
 -13   3  17     7056.54     7005.87    160.90 o
 -11   3  17     1089.93      945.57     39.65 o
  -9   3  17     1762.56     1998.20     58.23 o
  -7   3  17     3109.96     3067.05     67.04 o
  -5   3  17       28.86       55.57     13.36 o
  -3   3  17     7015.30     6878.75    111.04 o
  -1   3  17     1525.51     1442.19     34.85 o
   1   3  17     7487.30     6986.01    148.69 o
   3   3  17     2159.59     2042.57     34.48 o
   5   3  17      240.84      239.87      9.96 o
   7   3  17     1204.09     1165.91     51.56 o
 -22   4  17      399.24      430.15     24.39 o
 -20   4  17     1584.04     1591.58     56.77 o
 -18   4  17     1430.88     1471.14     52.93 o
 -16   4  17      282.31      243.84     33.83 o
 -14   4  17    13521.11    13744.88    462.30 o
 -12   4  17      153.63      176.77     20.54 o
 -10   4  17       64.86       88.87     12.66 o
  -8   4  17     3192.68     3310.83     85.43 o
  -6   4  17       23.35       15.85      7.17 o
  -4   4  17     1702.82     1527.56     31.54 o
  -2   4  17     6507.09     5965.73    189.18 o
   0   4  17      789.02      886.51     43.90 o
   2   4  17     4591.34     5012.69    146.00 o
   4   4  17        8.41        9.49      7.39 o
   6   4  17      426.32      326.56     17.74 o
 -19   5  17     2204.10     2363.18    105.65 o
 -17   5  17       63.69       83.19     46.97 o
 -15   5  17       16.92        5.11     10.19 o
 -13   5  17     6676.27     6278.39    305.62 o
 -11   5  17      832.25      738.17     31.99 o
  -9   5  17     1271.15     1207.52     49.74 o
  -7   5  17     1764.46     1624.17     61.37 o
  -5   5  17        9.95        4.22      6.53 o
  -3   5  17     2538.03     2735.12     81.57 o
  -1   5  17     1498.22     1637.06     59.53 o
   1   5  17     1915.14     1861.39    139.36 o
   3   5  17     3639.94     3419.97    180.04 o
 -14   6  17     1594.51     1517.44    157.64 o
 -12   6  17       35.29       18.44      8.97 o
 -10   6  17      462.32      500.64     24.01 o
  -8   6  17      548.84      565.01     24.49 o
  -6   6  17      341.36      306.87     17.25 o
  -4   6  17      220.95      228.92     20.54 o
  -2   6  17     1505.77     1504.62     45.50 o
   0   6  17       84.36       88.05     19.96 o
 -24   0  18     1102.05     1030.69     44.28 o
 -22   0  18     7329.97     7260.54    260.02 o
 -20   0  18     1885.09     1890.42    106.70 o
 -18   0  18     2518.31     2446.62     63.69 o
 -16   0  18     3562.49     3765.31     97.81 o
 -14   0  18      140.53      241.88     25.95 o
 -12   0  18     3882.57     3685.80    101.44 o
 -10   0  18    11399.99    11176.88    349.99 o
  -8   0  18      587.30      755.58     44.43 o
  -6   0  18     3427.53     4023.90    125.89 o
  -4   0  18     5578.20     6069.91    196.40 o
  -2   0  18     2625.33     2287.35     57.00 o
   0   0  18     7421.22     6756.73    136.16 o
   2   0  18      310.05      212.33     19.98 o
   4   0  18     8336.24     8670.23    331.72 o
   6   0  18     1897.65     2026.73     84.12 o
   8   0  18       19.60        8.33     14.30 o
 -25   1  18      454.85      461.78     30.72 o
 -23   1  18      207.03      202.16     13.47 o
 -21   1  18     2933.71     2701.64    123.32 o
 -19   1  18      467.36      388.13     30.41 o
 -17   1  18     2957.40     2910.63     59.11 o
 -15   1  18     2219.87     2211.87     50.19 o
 -13   1  18      661.35      737.56     25.11 o
 -11   1  18     7778.89     7819.14    146.07 o
  -9   1  18        7.27       19.33      8.35 o
  -7   1  18      433.05      406.55     18.85 o
  -5   1  18     4539.18     4346.70     86.86 o
  -3   1  18     2534.83     2315.53     39.34 o
  -1   1  18     9608.50    10136.97    155.33 o
   1   1  18     1250.25     1360.75     25.86 o
   3   1  18      639.85      619.10     17.16 o
   5   1  18     4115.13     4003.87    108.62 o
   7   1  18      166.15      188.25     11.30 o
   9   1  18     1467.18     1486.60     34.91 o
 -24   2  18      229.33      247.31     26.82 o
 -22   2  18      462.53      377.53     29.10 o
 -20   2  18      209.06      244.66     18.12 o
 -18   2  18      389.16      352.33     19.51 o
 -16   2  18     1672.31     1504.68     53.63 o
 -14   2  18     2328.80     2181.45     59.81 o
 -12   2  18     1427.57     1380.57     43.31 o
 -10   2  18     1806.30     1887.72     39.99 o
  -8   2  18        3.92        8.37      7.26 o
  -6   2  18     5881.55     5648.42    145.84 o
  -4   2  18     1510.27     1318.17     51.74 o
  -2   2  18      771.08      847.43     18.71 o
   0   2  18    11266.58    11157.42    189.42 o
   2   2  18       29.03       65.25      7.64 o
   4   2  18      723.03      620.41     17.18 o
   6   2  18     2149.81     2016.14     43.16 o
   8   2  18       15.39       11.33      5.61 o
 -23   3  18      754.86      843.78     64.88 o
 -21   3  18      150.05       99.29     20.89 o
 -19   3  18      222.67      229.38     25.25 o
 -17   3  18      328.19      327.29     35.16 o
 -15   3  18      212.86      196.52     23.50 o
 -13   3  18      451.36      451.47     21.29 o
 -11   3  18     3892.85     3434.15     86.40 o
  -9   3  18      313.47      268.73     20.27 o
  -7   3  18      555.85      680.29     28.28 o
  -5   3  18     1381.00     1557.54     43.73 o
  -3   3  18       31.14       64.10      6.06 o
  -1   3  18      956.12      761.32     20.43 o
   1   3  18       36.38       75.90      6.33 o
   3   3  18      284.12      208.70     29.27 o
   5   3  18     2170.50     2314.89     63.23 o
   7   3  18      246.29      354.06     25.78 o
 -20   4  18       19.78       14.13     10.13 o
 -18   4  18      131.69      141.80     15.89 o
 -16   4  18     2031.60     1755.35    201.59 o
 -14   4  18       86.71       69.80     14.88 o
 -12   4  18       83.92       58.25     14.04 o
 -10   4  18        0.36        7.66      5.02 o
  -8   4  18       71.54       43.49      9.16 o
  -6   4  18       17.62       13.63      6.20 o
  -4   4  18      114.27      118.52      7.67 o
  -2   4  18      167.52      145.30     10.43 o
   0   4  18      312.40      328.37     25.41 o
   2   4  18        3.22        1.17      4.49 o
   4   4  18      659.74      627.28     36.65 o
 -17   5  18      291.42      314.16     43.89 o
 -15   5  18      240.83      198.63     40.10 o
 -13   5  18       12.55       11.21      6.23 o
 -11   5  18       84.10       75.65     11.11 o
  -9   5  18       28.35        5.88      7.01 o
  -7   5  18      274.71      342.31     21.77 o
  -5   5  18      574.61      601.02     16.20 o
  -3   5  18       13.01        6.27     11.09 o
  -1   5  18     1063.81      944.32     36.23 o
   1   5  18      540.21      446.13     27.64 o
 -12   6  18     1043.64     1154.95     49.45 o
 -10   6  18       54.16       21.64     11.25 o
  -8   6  18       53.61       22.98      9.85 o
  -6   6  18     1463.03     1357.13     50.04 o
  -4   6  18       57.50       20.74     19.69 o
 -23   1  19      126.07      141.73     10.82 o
 -21   1  19       16.43        9.89      5.73 o
 -19   1  19      844.34      784.03     23.17 o
 -17   1  19        2.26       -2.67      5.61 o
 -15   1  19       20.17       67.62     10.35 o
 -13   1  19     1845.13     2013.29     42.86 o
 -11   1  19        8.46       51.55     11.51 o
  -9   1  19       87.75       76.48     12.76 o
  -7   1  19        1.55       11.00      9.46 o
  -5   1  19      548.77      656.37     23.70 o
  -3   1  19     1743.20     1843.12     41.15 o
  -1   1  19     1502.28     1465.45     26.41 o
   1   1  19     1462.41     1350.09     27.65 o
   3   1  19      898.43      879.54     21.67 o
   5   1  19      239.87      232.72     11.95 o
   7   1  19      615.68      561.28     19.53 o
 -22   2  19      114.95       80.23      8.29 o
 -20   2  19     1131.81     1324.95     48.51 o
 -18   2  19      800.79      858.97     52.36 o
 -16   2  19        1.48       11.02      4.74 o
 -14   2  19      729.06      570.03     20.38 o
 -12   2  19      126.75      109.57     12.15 o
 -10   2  19       84.97      136.71     11.75 o
  -8   2  19     7827.33     8201.13    176.57 o
  -6   2  19        1.28       12.72      7.54 o
  -4   2  19     1089.11     1025.60     26.74 o
  -2   2  19     1591.98     1566.87     30.48 o
   0   2  19     1483.82     1394.08     32.41 o
   2   2  19     1677.83     1671.34     41.31 o
   4   2  19     1281.60     1201.07     27.40 o
   6   2  19      155.75      210.69     16.81 o
 -21   3  19      623.26      631.41     29.07 o
 -19   3  19     3862.20     4123.32    106.53 o
 -17   3  19       41.17       26.64     11.67 o
 -15   3  19     1785.12     1878.13     70.14 o
 -13   3  19     1634.36     1640.70     55.11 o
 -11   3  19       15.87       31.60     12.73 o
  -9   3  19     2609.57     2648.02     88.98 o
  -7   3  19     2277.14     2348.97     66.57 o
  -5   3  19      357.37      343.75     24.88 o
  -3   3  19     2799.26     2674.15     42.62 o
  -1   3  19     1463.46     1345.14     29.45 o
   1   3  19     3633.17     3604.94     83.74 o
   3   3  19      527.64      567.35     17.33 o
   5   3  19      363.12      338.77     15.58 o
 -18   4  19      183.38      171.13     14.61 o
 -16   4  19      402.02      504.49     27.12 o
 -14   4  19     2384.69     2493.67     91.08 o
 -12   4  19     1923.73     2160.59     74.80 o
 -10   4  19      195.23      191.17     22.04 o
  -8   4  19     3232.02     2922.13     67.00 o
  -6   4  19      213.32      156.43     11.10 o
  -4   4  19     3829.89     3846.34     63.64 o
  -2   4  19     2007.96     2078.28     45.24 o
   0   4  19       45.47       38.28     25.92 o
   2   4  19     2235.16     2439.35    123.49 o
 -15   5  19       84.52       61.00     20.80 o
 -13   5  19     1136.88     1114.08     57.86 o
 -11   5  19      327.80      252.38     28.46 o
  -9   5  19     3395.30     3385.67    210.35 o
  -7   5  19     3996.04     3898.92    110.86 o
  -5   5  19      596.63      478.88     28.54 o
  -3   5  19     2593.94     2516.84     57.88 o
  -1   5  19       30.66       25.29     10.32 o
 -22   0  20      958.95     1019.57     64.15 o
 -20   0  20      969.88     1091.85     60.65 o
 -18   0  20      713.90      668.91     26.08 o
 -16   0  20     2271.15     2170.73     82.05 o
 -14   0  20      363.61      338.78     23.49 o
 -12   0  20    11737.39    11724.62    337.08 o
 -10   0  20     1680.71     1835.64     59.13 o
  -8   0  20       20.77       41.51     23.20 o
  -6   0  20     6724.88     6874.72    311.23 o
  -4   0  20      333.41      425.94     29.00 o
  -2   0  20       38.02       34.04     10.64 o
   0   0  20     6321.94     6047.83    144.90 o
   2   0  20      112.23      112.57     11.96 o
   4   0  20     1563.28     1828.77     46.96 o
 -23   1  20      628.18      576.63     33.96 o
 -21   1  20     1047.11      901.73     34.56 o
 -19   1  20       11.38       24.62      8.09 o
 -17   1  20     1659.24     1784.50     34.70 o
 -15   1  20     1813.34     1894.76     38.78 o
 -13   1  20       17.99       43.68      9.62 o
 -11   1  20     7958.22     7849.18    146.27 o
  -9   1  20      101.58       78.79     11.72 o
  -7   1  20      915.43      944.29     28.42 o
  -5   1  20     3905.52     3922.50     96.13 o
  -3   1  20      720.35      659.90     21.00 o
  -1   1  20     3128.58     3112.47     52.07 o
   1   1  20     4083.81     3978.69     65.56 o
   3   1  20      240.55      235.85     10.58 o
   5   1  20     2669.97     2748.99     44.85 o
 -22   2  20      303.14      286.15     27.23 o
 -20   2  20      424.13      443.70     21.46 o
 -18   2  20      534.36      485.89     47.69 o
 -16   2  20     3389.57     3296.90    113.17 o
 -14   2  20     1069.29     1002.27     29.93 o
 -12   2  20     2366.85     2144.17     79.67 o
 -10   2  20     1872.67     1889.50     41.62 o
  -8   2  20      237.16      226.62     12.78 o
  -6   2  20     1593.20     1527.49     34.00 o
  -4   2  20      516.50      525.66     17.88 o
  -2   2  20     1390.39     1324.93     27.46 o
   0   2  20     2849.70     2910.72     56.09 o
   2   2  20       12.10       31.54      5.12 o
   4   2  20     2936.43     2744.87     49.05 o
 -19   3  20      852.19      934.26     33.11 o
 -17   3  20        0.47        4.77      7.90 o
 -15   3  20      870.96      770.79     52.89 o
 -13   3  20        9.34       19.10     12.36 o
 -11   3  20     1030.44     1032.96     38.33 o
  -9   3  20       66.00       66.45     15.12 o
  -7   3  20        6.41        8.60      7.76 o
  -5   3  20     1425.53     1456.63     52.92 o
  -3   3  20      143.98      176.48      8.34 o
  -1   3  20     1518.56     1257.68     36.15 o
   1   3  20        3.19        2.35      4.06 o
   3   3  20      164.59      276.48     32.93 o
 -18   4  20      124.37      100.32     19.46 o
 -16   4  20        0.11        1.61      6.13 o
 -14   4  20        8.95       16.55      8.42 o
 -12   4  20        1.99        0.87      5.06 o
 -10   4  20        3.38        2.52      5.46 o
  -8   4  20      108.20      102.86     10.02 o
  -6   4  20      197.35      191.52      8.05 o
  -4   4  20      330.83      279.13      8.93 o
  -2   4  20        9.82        3.42      8.27 o
   0   4  20      228.73      258.11     16.94 o
 -13   5  20      291.72      314.21     26.05 o
 -11   5  20      173.77      221.41     34.70 o
  -9   5  20       64.84       71.35     11.45 o
 -21   1  21      138.95      116.68      9.83 o
 -19   1  21      801.10      752.15     19.56 o
 -17   1  21       81.89       91.83     10.18 o
 -15   1  21      346.84      417.26     17.63 o
 -13   1  21      843.08      923.27     24.75 o
 -11   1  21      122.19      150.62     12.23 o
  -9   1  21     1797.91     1550.56     41.36 o
  -7   1  21       20.26       11.53      8.71 o
  -5   1  21      382.20      482.49     20.83 o
  -3   1  21       42.00      102.87     10.40 o
  -1   1  21       30.91        9.40     11.54 o
   1   1  21      168.40       97.41      5.91 o
   3   1  21      181.84      133.42     11.15 o
 -20   2  21      546.79      561.36     35.48 o
 -18   2  21     1520.07     1551.96     64.10 o
 -16   2  21        0.75       -1.68      4.02 o
 -14   2  21     2515.53     2349.77     78.65 o
 -12   2  21     1664.84     1570.94     63.75 o
 -10   2  21     2888.45     2943.52     77.49 o
  -8   2  21     1022.06     1184.67     26.49 o
  -6   2  21       52.97       25.00      6.81 o
  -4   2  21      894.77      798.42     25.45 o
  -2   2  21      119.67       83.92     13.57 o
   0   2  21       83.13       31.56      6.88 o
   2   2  21     1526.50     1697.30     31.16 o
 -19   3  21      819.23      893.15     29.55 o
 -17   3  21       21.38       16.80     17.73 o
 -15   3  21      183.35      228.56     22.18 o
 -13   3  21     2611.51     2819.84     74.74 o
 -11   3  21        4.45       -0.93      8.39 o
  -9   3  21     4454.60     4633.31    122.62 o
  -7   3  21      216.24      266.31     19.68 o
  -5   3  21      390.69      364.64     15.83 o
  -3   3  21     1306.02     1254.55     45.44 o
  -1   3  21     1525.94     1297.61     59.89 o
 -16   4  21        6.57        8.44     11.67 o
 -14   4  21     1412.45     1495.62    113.53 o
 -12   4  21     1007.88     1014.66     64.49 o
 -10   4  21     1433.81     1201.71     85.85 o
  -8   4  21     2878.76     2437.35     80.51 o
 -20   0  22     1900.33     2093.46     72.76 o
 -18   0  22      728.54      715.94     28.04 o
 -16   0  22     2903.34     2844.50     78.31 o
 -14   0  22       17.18        5.08      7.93 o
 -12   0  22     2470.05     2633.34     82.24 o
 -10   0  22     1274.67     1561.21     56.57 o
  -8   0  22      153.39      102.11     15.49 o
  -6   0  22     2707.15     2592.70     92.94 o
  -4   0  22     1648.11     1605.77     49.22 o
  -2   0  22     1185.40     1369.34     85.84 o
   0   0  22     4649.37     4675.78    156.10 o
 -19   1  22      358.12      345.84     12.81 o
 -17   1  22     2590.26     2734.94     53.02 o
 -15   1  22     1057.16     1149.52     27.52 o
 -13   1  22       85.57       80.20     12.15 o
 -11   1  22     3186.41     3091.36     60.38 o
  -9   1  22      338.54      306.35     14.81 o
  -7   1  22     1287.73     1393.86     32.66 o
  -5   1  22     3968.00     4102.64     87.06 o
  -3   1  22        0.22        1.83      4.26 o
  -1   1  22     3700.44     3632.41     95.07 o
   1   1  22     1785.87     1861.98     52.47 o
 -18   2  22     1045.68     1185.64     44.04 o
 -16   2  22     1105.64     1250.34     41.44 o
 -14   2  22        0.79        2.88      5.70 o
 -12   2  22     2539.09     2324.24     81.65 o
 -10   2  22      483.86      439.11     15.24 o
  -8   2  22       24.47        4.81      5.66 o
  -6   2  22     1384.54     1373.44     47.06 o
  -4   2  22      345.27      429.67     15.61 o
  -2   2  22       36.18       27.26      9.47 o
 -17   3  22      896.14      716.15     35.26 o
 -15   3  22      560.45      440.84     25.82 o
 -13   3  22        2.68       -1.63      6.27 o
 -11   3  22     1105.72     1164.88     35.77 o
  -9   3  22       35.00       11.51     11.43 o
  -7   3  22       32.09       27.45     19.26 o
  -5   3  22      763.18      743.16     31.34 o
  -3   3  22       33.73       18.94      7.79 o
 -17   1  23       58.14       79.59      6.48 o
 -15   1  23      392.11      364.10     16.73 o
 -13   1  23      146.15      135.33     10.03 o
 -11   1  23      368.82      358.82     15.59 o
  -9   1  23      491.75      507.67     16.55 o
  -7   1  23      340.69      337.25     17.05 o
  -5   1  23        2.94        0.51      4.56 o
  -3   1  23       73.56      108.75     11.82 o
 -16   2  23      559.32      659.14     26.88 o
 -14   2  23     2036.46     2339.12     62.93 o
 -12   2  23      211.27      239.79     18.49 o
 -10   2  23      794.48      727.52     41.14 o
  -8   2  23      205.18      234.87     10.55 o
  -6   2  23       71.04       92.26      6.43 o
  -4   2  23      753.37      821.36     37.01 o
 -11   3  23        5.35        0.96      5.48 o
  -9   3  23     1479.53     1416.29     34.00 o
 -14   0  24      654.38      539.18     38.48 o
 -12   0  24     1164.27     1413.08     60.74 o
 -10   0  24     2841.69     3044.18    171.29 o
  -8   0  24      103.87       44.05     10.13 o
  -6   0  24     2952.22     2669.20    115.75 o
 -13   1  24        6.41        5.71      4.51 o
 -11   1  24     3672.05     3429.58     94.66 o
  -9   1  24      318.98      295.46     13.32 o
  -7   1  24     1314.37     1273.25     26.85 o
 
